# Supplementary material for: m6A Methylation Mediates the Function of the circRNA-08436/miR-195/ELOVL6 Axis in Regards to Lipid Metabolism in Dairy Goat Mammary Glands
Source: Animals (Basel). 2024 Jun 7;14(12):1715. doi: 10.3390/ani14121715 (PMC11201019; doi:10.3390/ani14121715)
Supplement: Supplementary file 1 [file animals-14-01715-s001.zip]

Archive with 1 entries (1 files):
- animals-2984487-supplementary.xlsx
