# Supplementary material for: m6A Methylation Mediates the Function of the circRNA-08436/miR-195/ELOVL6 Axis in Regards to Lipid Metabolism in Dairy Goat Mammary Glands
Source: Animals (Basel). 2024 Jun 7;14(12):1715. doi: 10.3390/ani14121715 (PMC11201019; doi:10.3390/ani14121715)
Supplement: Supplementary file 1 [file animals-14-01715-s001.zip › animals-2984487-supplementary.xlsx]

## Sheet: Table S1
Gene	Primer sequence (5´ to 3´)	Size(bp)
SCD1	CCATCGCCTGTGGAGTCAC	256
GU947654	GTCGGATAAATCTAGCGTAGCA
ACACA	CTCCAACCTCAACCACTACGG	171
XM_005693156.1	GGGGAATCACAGAAGCAGCC
FASN	GGGCTCCACCACCGTGTTCCA	226
DQ915966.3	GCTCTGCTGGGCCTGCAGCTG
ABCA1	GGGCTCCACCACCGTGTTCCA	226
	GCTCTGCTGGGCCTGCAGCTG
ABCG1	GGAAGCCTTTAGTGCTCTGGTC	205
	ATTGTATCTCCTAGTTCGGGTGC
ACSS	GGCGAATGCCTCTACTGCTT	100
BC134532	GGCCAATCTTTTCTCTAATCTGCTT
LPL	AGGACACTTGCCACCTCATTC	169
	TTGGAGTCTGGTTCCCTCTTGTA
DGAT1	CCACTGGGACCTGAGGTGTC	111
	GCATCACCACACACCAATTCA
ELOVL6	GGAAGCCTTTAGTGCTCTGGTC	205
	ATTGTATCTCCTAGTTCGGGTGC
YTHDC1	GCATTCTCAGCCCCGATCAA	189
	GTGGTGGTGGTCCCATGTTA
YTHDC2	GCCAGAGGCAGCCAGTTTAT	178
	CAGATGGCTGCTGTAAGCCT
HSL	GGGAGCACTACAAACGCAACG	118
EU273879	TGAATGATCCGCTCAAACTCG
UXT	CAGCTGGCCAAATACCTTCAA	125
	GTGTCTGGGACCACTGTGTCAA

## Sheet: Table S2
Primers name	Primer sequence 5’-3’
Psi-CHECK-Circ08436-w	CCGCTCGAGCCTTTGCTATAAAACAGACACCTCATGTTTCTGTGCTGCTGCTGAGCAGACTTCAGGGAGGCACCTGGGAGCGCCGGCGTAAGAATA
Psi-CHECK-Circ08436-Mut	CCGCTCGAGATAAAACAGACACCTCATGTTTTTTTTTTTTTGCTGAGCAGACTTCAGGGAGGCACCTGGGAGCGCCGGCGTAAGAATA
ELOVL6 -up	ccgctcgagAATGGCACAAGGAATCACAT
ELOVL6 -Down	GGATCAAAGAAGTTTACcgccggcgtataaa
ELOVL6-overlap	CAAAGGACTGCTTTTTTAAGACCC

## Sheet: Table S3
Gene_ID	PL_TPM	DL_TPM	Fold_change	p-value	q-value(Benjamini et al. 1995)	sig
chxcirc_001363	2397.25	9992.11	0.239915	0	0	down
chxcirc_004751	200.884	4164.42	0.0482381	0	0	down
chxcirc_001091	7283.86	15580	0.467515	0	0	down
chxcirc_008023	5003.69	486.736	10.2801	0	0	up
chxcirc_005359	8469.15	2239.04	3.78249	0	0	up
chxcirc_003758	4799.03	701.868	6.83751	0	0	up
chxcirc_006697	3423.92	243.092	14.0848	0	0	up
chxcirc_003058	240.308	2881.64	0.0833925	0	0	down
chxcirc_003864	3089.12	179.888	17.1724	0	0	up
chxcirc_003844	119.775	2472.04	0.0484519	0	0	down
chxcirc_007365	5450.55	1216.29	4.4813	0	0	up
chxcirc_007666	12601.3	5464.41	2.30606	0	0	up
chxcirc_002572	1405.71	4546.74	0.309168	0	0	down
chxcirc_007785	3432.77	527.298	6.51012	0	0	up
chxcirc_000168	3545.2	608.421	5.82688	0	0	up
chxcirc_000930	2262.54	161.97	13.9689	0	0	up
chxcirc_006745	1177.01	3948.94	0.298056	0	0	down
chxcirc_005563	898.311	3443.97	0.260836	0	0	down
chxcirc_003809	3001.95	445.507	6.73828	0	0	up
chxcirc_000408	2812.41	377.929	7.44164	0	0	up
chxcirc_001225	958.199	3503.67	0.273484	0	0	down
chxcirc_001473	2334.33	5624.24	0.415049	0	0	down
chxcirc_000067	119.775	1687.94	0.0709591	0	0	down
chxcirc_003404	602.664	2732.93	0.220519	0	0	down
chxcirc_000073	3147.11	6575.61	0.478604	0	0	down
chxcirc_006366	8708.83	3589.73	2.42604	0	0	up
chxcirc_002620	2494.66	324.491	7.68791	0	0	up
chxcirc_006574	1939.62	161.97	11.9752	0	0	up
chxcirc_004822	3791.07	995.709	3.80741	0	0	up
chxcirc_004085	1909.06	202.807	9.41319	0	0	up
chxcirc_000619	1921.32	215.959	8.89669	0	0	up
chxcirc_005654	1381.2	53.9898	25.5826	0	0	up
chxcirc_003906	3807	1099.91	3.46119	0	0	up
chxcirc_006271	2516.14	486.736	5.16942	0	0	up
chxcirc_005156	598.874	2309.56	0.259303	0	0	down
chxcirc_001348	2361.87	431.919	5.46832	0	0	up
chxcirc_001948	1607.1	149.907	10.7206	0	0	up
chxcirc_001478	2351.01	445.507	5.27716	0	0	up
chxcirc_002240	542.397	2141.76	0.253248	0	0	down
chxcirc_002154	300.195	1677.17	0.178989	0	0	down
chxcirc_002954	2031.87	323.939	6.27237	0	0	up
chxcirc_005221	1799.39	239.851	7.5021	0	0	up
chxcirc_004353	1678.1	215.959	7.77044	0	0	up
chxcirc_002963	299.437	1608.62	0.186145	0	0	down
chxcirc_004219	133.923	1241.53	0.107869	0	0	down
chxcirc_001046	59.8874	1049.32	0.0570726	0	0	down
chxcirc_002834	1506.28	161.97	9.29978	0	0	up
chxcirc_002671	299.437	1579.61	0.189564	0	0	down
chxcirc_007573	1374.49	121.684	11.2956	0	0	up
chxcirc_003436	2046.78	377.929	5.41579	0	0	up
chxcirc_007042	2476.08	569.647	4.34669	0	0	up
chxcirc_004883	6908.74	3133.98	2.20446	0	0	up
chxcirc_006856	3179.45	938.216	3.38883	0	0	up
chxcirc_000481	2219.61	479.703	4.62706	0	0	up
chxcirc_002225	119.775	1133.79	0.105641	0	0	down
chxcirc_006845	120.533	1133.67	0.106321	0	0	down
chxcirc_006804	1765.03	324.491	5.43938	0	0	up
chxcirc_001960	1486.55	215.959	6.88347	0	0	up
chxcirc_005218	2346.57	641.948	3.6554	0	0	up
chxcirc_007082	542.397	1786.75	0.303566	0	0	down
chxcirc_000370	361.598	1457.26	0.248136	0	0	down
chxcirc_007738	575.872	1817.68	0.316818	0	0	down
chxcirc_000827	2186.9	599.628	3.64708	0	0	up
chxcirc_000543	922.186	2312.14	0.398844	0	0	down
chxcirc_004531	267.845	1229.72	0.21781	0	0	down
chxcirc_003429	3862.05	1565.71	2.46665	0	0	up
chxcirc_008043	1565.4	3167.12	0.494266	0	0	down
chxcirc_001011	1560.86	323.939	4.81838	0	0	up
chxcirc_006197	601.148	1749.59	0.343594	0	0	down
chxcirc_001377	602.652	1733.59	0.347633	0	0	down
chxcirc_006255	361.598	1334.18	0.271026	0	0	down
chxcirc_007730	468.729	1504.7	0.311511	0	0	down
chxcirc_000793	60.2664	702.144	0.0858319	0	0	down
chxcirc_001196	1283.78	243.368	5.27507	0	0	up
chxcirc_002821	729.5	40.5614	17.9851	0	0	up
chxcirc_005523	479.099	1486.51	0.322297	0	0	down
chxcirc_005346	1318.66	2687.44	0.490674	0	0	down
chxcirc_003493	1187.38	215.959	5.49815	0	0	up
chxcirc_001350	2350.39	804.194	2.92267	0	0	up
chxcirc_002172	1417.33	323.939	4.37529	0	0	up
chxcirc_006137	1171.84	215.959	5.42621	0	0	up
chxcirc_004984	602.652	1639.3	0.367628	0	0	down
chxcirc_007961	1283.4	269.949	4.75425	0	0	up
chxcirc_007068	4763.14	2321.56	2.0517	0	0	up
chxcirc_004919	239.55	1012.93	0.236492	0	0	down
chxcirc_005965	359.324	1193.28	0.301122	0	0	down
chxcirc_002657	781.189	89.9442	8.68526	0	0	up
chxcirc_003988	2930.27	1216.29	2.40919	0	0	up
chxcirc_004008	602.664	1553.66	0.3879	0	0	down
chxcirc_000679	1566.9	445.623	3.5162	0	0	up
chxcirc_006051	569.177	1494.39	0.380875	0	0	down
chxcirc_004053	334.806	1121.46	0.298545	0	0	down
chxcirc_005984	361.598	1163.65	0.310744	0	0	down
chxcirc_005776	2270.66	845.569	2.68536	0	0	up
chxcirc_006522	1499.08	431.919	3.47075	0	0	up
chxcirc_001193	1379.68	377.929	3.65064	0	0	up
chxcirc_002568	1036.01	215.959	4.79725	0	0	up
chxcirc_003138	1081.75	243.368	4.44491	0	0	up
chxcirc_006973	241.066	895.896	0.269077	0	0	down
chxcirc_007844	120.533	661.859	0.182113	0	0	down
chxcirc_006605	3727.5	1823.05	2.04464	0	2.57e-307	up
chxcirc_006036	1366.03	405.338	3.3701	3.53e-295	9.7e-295	up
chxcirc_000491	387.62	1106.93	0.350176	8.14e-294	2.2e-293	down
chxcirc_000475	59.8874	509.684	0.117499	2.23e-293	5.98e-293	down
chxcirc_000041	723.197	107.98	6.69752	8.81e-293	2.35e-292	up
chxcirc_003122	595.578	1392.24	0.427784	1.41e-280	3.71e-280	down
chxcirc_003677	419.212	1127.58	0.37178	1.07e-277	2.76e-277	down
chxcirc_003456	535.69	1295.76	0.413419	3.6e-275	9.2e-275	down
chxcirc_001412	1685.93	608.421	2.771	1.55e-271	3.92e-271	up
chxcirc_004783	200.884	761.714	0.263726	4.19e-271	1.05e-270	down
chxcirc_000810	1750.24	648.982	2.6969	7.2e-269	1.78e-268	up
chxcirc_007594	2455.38	1077.27	2.27927	6.47e-268	1.59e-267	up
chxcirc_005468	903.617	209.87	4.3056	1.34e-258	3.25e-258	up
chxcirc_000581	718.649	1511.38	0.475492	5.47e-255	1.3e-254	down
chxcirc_000029	903.996	215.959	4.18595	1.55e-251	3.64e-251	up
chxcirc_001210	59.8874	455.811	0.131387	5.49e-251	1.28e-250	down
chxcirc_000657	241.066	795.489	0.303041	2.46e-248	5.72e-248	down
chxcirc_001691	359.324	977.557	0.367574	1.53e-244	3.52e-244	down
chxcirc_007616	479.099	1145.62	0.418202	2.47e-239	5.63e-239	down
chxcirc_005844	598.874	1303.27	0.459517	9.37e-234	2.09e-233	down
chxcirc_005998	1004.42	283.93	3.53757	2.39e-231	5.31e-231	up
chxcirc_001217	66.9613	446.175	0.150079	3.17e-231	7.01e-231	down
chxcirc_007900	2833.4	1393.24	2.03368	1.27e-230	2.8e-230	up
chxcirc_006893	180.799	659.591	0.274108	4.34e-227	9.29e-227	down
chxcirc_000589	1856.99	783.819	2.36916	2.71e-221	5.77e-221	up
chxcirc_005055	1647.26	659.708	2.49696	4.39e-219	9.3e-219	up
chxcirc_006780	1252.19	431.919	2.89914	9.62e-218	2.01e-217	up
chxcirc_005409	482.131	59.9628	8.0405	5.13e-217	1.07e-216	up
chxcirc_002746	1476.84	567.859	2.60071	1.28e-212	2.62e-212	up
chxcirc_000184	179.662	608.421	0.295293	2.21e-195	4.42e-195	down
chxcirc_006066	776.756	208.504	3.72538	9.25e-191	1.83e-190	up
chxcirc_000612	990.663	323.939	3.05818	2.06e-187	4.03e-187	up
chxcirc_003613	1453.08	593.888	2.44672	1.1e-185	2.15e-185	up
chxcirc_001485	780.052	215.959	3.61203	1.03e-184	2e-184	up
chxcirc_003191	662.93	162.245	4.08597	1.87e-180	3.56e-180	up
chxcirc_001764	1694.13	756.962	2.23806	1.43e-177	2.69e-177	up
chxcirc_007997	539.366	107.98	4.99507	2.25e-177	4.22e-177	up
chxcirc_005817	1857.75	864.389	2.1492	4.66e-176	8.7e-176	up
chxcirc_006931	401.768	911.738	0.440661	6.64e-176	1.23e-175	down
chxcirc_006936	360.84	40.5614	8.89616	3.98e-171	7.35e-171	up
chxcirc_000782	179.662	567.859	0.316385	4.73e-170	8.68e-170	down
chxcirc_002086	468.729	974.985	0.480755	7.57e-162	1.37e-161	down
chxcirc_003914	239.55	647.878	0.369745	1.72e-161	3.1e-161	down
chxcirc_006309	778.536	239.851	3.24591	9.45e-161	1.69e-160	up
chxcirc_006569	180.041	550.638	0.326968	3.55e-159	6.32e-159	down
chxcirc_005608	1687.46	791.696	2.13145	1.09e-156	1.93e-156	up
chxcirc_005686	850.424	283.93	2.99519	3.41e-156	5.99e-156	up
chxcirc_003119	1435.52	634.726	2.26163	1.74e-154	3.04e-154	up
chxcirc_003572	1189.65	485.909	2.4483	1.52e-152	2.64e-152	up
chxcirc_001415	361.598	804.194	0.449641	2.47e-150	4.28e-150	down
chxcirc_003006	1182.96	485.909	2.43453	5.98e-150	1.03e-149	up
chxcirc_004504	299.437	714.249	0.419233	2.33e-149	3.99e-149	down
chxcirc_003285	602.285	161.97	3.71851	4.97e-148	8.43e-148	up
chxcirc_007017	1141.64	476.156	2.39761	3.1e-140	5.13e-140	up
chxcirc_006851	299.437	689.572	0.434236	1.17e-136	1.93e-136	down
chxcirc_003892	1388.26	647.878	2.14278	5.48e-131	8.85e-131	up
chxcirc_000999	1166.16	513.593	2.27058	5.49e-127	8.79e-127	up
chxcirc_005184	661.035	215.959	3.06092	7.56e-126	1.2e-125	up
chxcirc_004456	1191.91	532.602	2.2379	2e-125	3.16e-125	up
chxcirc_006369	546.061	161.97	3.37138	3.48e-119	5.45e-119	up
chxcirc_005702	359.324	729.553	0.492527	3.1e-116	4.81e-116	down
chxcirc_003889	299.816	53.9898	5.55319	4.88e-108	7.39e-108	up
chxcirc_007924	321.417	659.591	0.487297	2.17e-107	3.27e-107	down
chxcirc_008436	306.89	59.9628	5.118	8.47e-104	1.26e-103	up
chxcirc_001683	179.662	432.078	0.41581	3.26e-92	4.73e-92	down
chxcirc_003329	841.834	377.929	2.22749	3.86e-88	5.56e-88	up
chxcirc_001842	723.184	324.491	2.22867	4.56e-76	6.52e-76	up
chxcirc_003748	718.649	323.939	2.21847	8.79e-75	1.25e-74	up
chxcirc_004178	540.503	215.959	2.5028	1.93e-73	2.71e-73	up
chxcirc_000324	374.988	121.684	3.08165	6.57e-73	9.13e-73	up
chxcirc_002750	502.216	209.87	2.39299	1.86e-62	2.47e-62	up
chxcirc_002029	507.395	243.368	2.08489	1.14e-45	1.41e-45	up
chxcirc_006453	60.2664	161.97	0.372085	2.05e-41	2.5e-41	down
chxcirc_008058	440.434	215.959	2.03943	1.38e-37	1.66e-37	up

## Sheet: Table S4
id	baseMean	baseMean_DL	baseMean_PL	foldChange(PL/DL)(PL/DL)	pval	padj	Name
ENSCHIG00000009795	181.98	253.016	110.944	0.438485	0.0270662	0.531107	ZSCAN2
ENSCHIG00000022302	287.17	400.023	174.317	0.435767	0.0400983	0.599908	ZNF862
ENSCHIG00000021954	326.702	475.143	178.262	0.375175	0.00702821	0.351222	ZNF703
ENSCHIG00000023852	343.009	509.583	176.434	0.346231	0.00120841	0.161364	ZNF618
ENSCHIG00000009576	2024	2729.59	1318.41	0.483005	0.00599382	0.326481	ZNF532
ENSCHIG00000000138	1539.12	2188.52	889.718	0.406538	0.00371739	0.27318	ZNF521
ENSCHIG00000026648	141.666	200.04	83.2919	0.416376	0.03374	0.572642	ZNF446
ENSCHIG00000013858	38.6626	61.5171	15.8082	0.256972	0.0462939	0.63129	ZNF385C
ENSCHIG00000017287	28.6614	50.3414	6.98147	0.138683	0.0177485	0.482606	ZGLP1
ENSCHIG00000015764	146.07	215.666	76.474	0.354595	0.0140384	0.441588	ZFPM2
ENSCHIG00000017123	814.825	1088.01	541.645	0.497833	0.032912	0.567045	ZFHX4
ENSCHIG00000009629	532.663	723.619	341.708	0.47222	0.0162237	0.460595	ZDHHC1
ENSCHIG00000000203	439.617	594.158	285.076	0.479798	0.019328	0.49729	ZCCHC24
ENSCHIG00000007636	142.876	204.458	81.2927	0.3976	0.0254784	0.52612	YTHDC2
ENSCHIG00000020407	217.433	305.7	129.167	0.422527	0.0200233	0.498028	XAF1
ENSCHIG00000002467	82.7947	120.753	44.8367	0.37131	0.0459333	0.631074	WSCD2
ENSCHIG00000014954	1679.48	2303.02	1055.95	0.458509	0.00606636	0.327868	WNK2
ENSCHIG00000026224	109.464	156.135	62.7927	0.402168	0.0409329	0.604735	WDR54
ENSCHIG00000017657	483.934	663.807	304.061	0.458056	0.0105394	0.407312	WASF3
ENSCHIG00000002274	133.2	195.063	71.3383	0.36572	0.0125904	0.431372	VWA2
ENSCHIG00000024861	122.692	212.311	33.0719	0.155771	3.24129e-05	0.0240264	VIPR2
ENSCHIG00000016684	1800.76	2569.58	1031.95	0.401604	0.0011315	0.161364	UCP2
ENSCHIG00000019061	66.5282	100.626	32.43	0.322281	0.0412226	0.605866	UCHL1
ENSCHIG00000014930	380.265	525.633	234.897	0.446884	0.0124336	0.429982	UBE2L6
ENSCHIG00000022525	117.612	168.702	66.5214	0.394314	0.0349528	0.580172	UBASH3A
ENSCHIG00000012172	1349.31	1922.02	776.598	0.404054	0.00130362	0.168374	UAP1L1
ENSCHIG00000023826	646.125	913.467	378.784	0.414666	0.0033974	0.271936	TTLL2
ENSCHIG00000011356	281.312	390.988	171.636	0.43898	0.018614	0.495086	TTL
ENSCHIG00000008475	207.488	318.808	96.1681	0.301649	0.0106727	0.407312	TSPYL5
ENSCHIG00000012367	571.648	834.321	308.975	0.370331	0.0052612	0.311452	TSPO
ENSCHIG00000024486	748.091	1074.17	422.013	0.392874	0.0418845	0.608771	TSPAN11
ENSCHIG00000002033	236.546	380.198	92.8937	0.24433	0.0114094	0.411703	TSKU
ENSCHIG00000005765	1806.79	2787.18	826.413	0.296506	0.000678194	0.13603	TRPV6
ENSCHIG00000017260	454.756	643.498	266.014	0.413388	0.0275614	0.534578	TRPM4
ENSCHIG00000009811	155.329	234.083	76.5752	0.327128	0.00665292	0.340568	TRIM32
ENSCHIG00000009595	256.649	376.039	137.258	0.36501	0.00482615	0.301904	TRIL
ENSCHIG00000008094	101.249	157.024	45.4751	0.289606	0.0444732	0.623498	TREM2
ENSCHIG00000016346	218.931	300.835	137.028	0.455493	0.0405523	0.601826	TRABD2B
ENSCHIG00000020477	794.749	1068.22	521.276	0.487984	0.0177304	0.482606	TNFRSF1B
ENSCHIG00000027044	49.7671	87.6411	11.8931	0.135702	0.00955492	0.396355	TMEM98
ENSCHIG00000008377	16.2802	31.385	1.17545	0.0374526	0.0103568	0.406849	TMEM74
ENSCHIG00000024577	50.9987	80.7434	21.2539	0.263228	0.0388876	0.59837	TMEM231
ENSCHIG00000012850	189.981	261.72	118.242	0.45179	0.0463155	0.63129	TMEM185B
ENSCHIG00000025483	299.431	425.435	173.427	0.407647	0.00871374	0.381904	TMEM140
ENSCHIG00000013792	428.128	704.665	151.591	0.215125	1.99415e-06	0.00339983	TMEM132C
ENSCHIG00000019105	30.9727	54.5309	7.41439	0.135967	0.012833	0.43182	TMEM121
ENSCHIG00000016626	325.875	466.949	184.801	0.395763	0.00451648	0.293985	TIAM2
ENSCHIG00000016392	491.196	683.447	298.946	0.437409	0.0154724	0.457968	THSD1
ENSCHIG00000024483	1037.34	1534.89	539.795	0.351683	0.0319624	0.564902	THBS4
ENSCHIG00000016627	2241.07	3213.24	1268.9	0.394897	0.00852451	0.379463	THBS2
ENSCHIG00000025215	817.058	1119.94	514.171	0.459104	0.0283062	0.538856	TGM2
ENSCHIG00000021497	333.491	507.422	159.561	0.314455	0.000622399	0.135958	TF
ENSCHIG00000026187	418.559	564.2	272.918	0.483725	0.0227313	0.50993	TEAD2
ENSCHIG00000016006	254.616	351.796	157.437	0.447523	0.0244408	0.524139	TCTN2
ENSCHIG00000016175	1870.56	2546.51	1194.61	0.469117	0.00705195	0.351222	TBC1D2B
ENSCHIG00000015551	52.7352	95.0387	10.4317	0.109762	0.0156647	0.458179	SYT8
ENSCHIG00000024912	133.2	187.65	78.7493	0.41966	0.0378277	0.595627	SYN2
ENSCHIG00000026780	617.277	848.177	386.377	0.455539	0.00840207	0.37896	SYBU
ENSCHIG00000005361	183.777	287.379	80.1753	0.278988	0.000997398	0.151827	STC2
ENSCHIG00000016724	111.49	157.467	65.5133	0.416046	0.0475012	0.639338	ST8SIA2
ENSCHIG00000013738	53.6447	97.5589	9.73057	0.0997405	0.000385487	0.111393	ST6GAL2
ENSCHIG00000024484	323.96	455.045	192.876	0.423862	0.00796636	0.369253	SSPN
ENSCHIG00000014700	45.6042	74.4736	16.7348	0.224708	0.0251565	0.525915	SRXN1
ENSCHIG00000018579	730.387	1288.48	172.293	0.133718	1.59397e-05	0.0129407	SPON2
ENSCHIG00000024597	550.498	883.838	217.157	0.245698	0.00123041	0.161364	SPON1
ENSCHIG00000006719	15.3597	29.5266	1.19281	0.0403978	0.013665	0.439216	SP5
ENSCHIG00000009947	2074.52	2973.65	1175.4	0.395272	0.0128072	0.43182	SOD2
ENSCHIG00000026212	337.063	478.072	196.054	0.410094	0.00709326	0.351549	SNX21
ENSCHIG00000021345	2607.45	3556.54	1658.37	0.466287	0.005314	0.312408	SNED1
ENSCHIG00000020293	35.6833	64.4154	6.95126	0.107913	0.00663919	0.340568	SNAP25
ENSCHIG00000024776	957.642	1313.3	601.982	0.458373	0.00740013	0.360471	SMOC2
ENSCHIG00000023137	838.745	1153.81	523.676	0.453865	0.00585163	0.322862	SMO
ENSCHIG00000017165	108.191	158.631	57.7515	0.364062	0.0240702	0.520119	SMAD9
ENSCHIG00000008646	1177.92	1700.96	654.872	0.385002	0.000969164	0.151406	SLCO2B1
ENSCHIG00000022436	596.748	854.755	338.741	0.396302	0.00356855	0.27318	SLC7A7
ENSCHIG00000025670	315.088	421.394	208.782	0.495456	0.0305916	0.559602	SLC7A2
ENSCHIG00000017593	154.324	255.957	52.6907	0.205857	0.000324135	0.0988729	SLC6A18
ENSCHIG00000016611	187.72	257.246	118.193	0.459456	0.036868	0.591346	SLC4A11
ENSCHIG00000020848	362.738	508.629	216.848	0.426337	0.0105629	0.407312	SLC46A1
ENSCHIG00000021060	573.231	799.824	346.638	0.433394	0.00663543	0.340568	SLC45A4
ENSCHIG00000023042	546.937	767.895	325.98	0.424511	0.00507438	0.30495	SLC43A2
ENSCHIG00000016964	283.038	382.507	183.57	0.479912	0.0316798	0.561443	SLC38A7
ENSCHIG00000013307	377.628	507.58	247.677	0.487956	0.0264422	0.530645	SLC35C2
ENSCHIG00000009638	1140.68	1573.79	707.562	0.44959	0.00367553	0.27318	SLC25A37
ENSCHIG00000023170	408.748	559.714	257.782	0.460559	0.0125954	0.431372	SLC22A17
ENSCHIG00000022810	53.8474	85.6425	22.0522	0.257491	0.0222569	0.506596	SLC22A15
ENSCHIG00000025066	95.3595	137.675	53.0439	0.385283	0.0450664	0.62365	SLC19A1
ENSCHIG00000009052	116.95	173.435	60.465	0.348632	0.0147217	0.447765	SLC16A14
ENSCHIG00000019140	212.807	309.766	115.848	0.373985	0.00540784	0.31467	SLC16A11
ENSCHIG00000024392	45.0623	70.6323	19.4922	0.275968	0.0436182	0.619767	SIM2
ENSCHIG00000017104	350.742	598.572	102.912	0.171929	1.08393e-06	0.00223424	SIGLEC1
ENSCHIG00000009657	1282.16	1821.25	743.067	0.407998	0.00182383	0.204569	SH3TC1
ENSCHIG00000017285	1209	1746.91	671.096	0.384162	0.0058091	0.322862	SH3PXD2B
ENSCHIG00000018086	651.221	949.54	352.902	0.371656	0.00544882	0.314905	SGSM3
ENSCHIG00000014291	793.191	1166.38	420	0.360088	0.000423176	0.115344	SFRP1
ENSCHIG00000002757	1754.9	2409.94	1099.87	0.456391	0.00965762	0.398675	SERPINH1
ENSCHIG00000026391	1345.07	1897.81	792.321	0.417491	0.004981	0.30329	SERPINF1
ENSCHIG00000027158	209.805	304.811	114.799	0.376622	0.00973313	0.39993	SEMA6C
ENSCHIG00000017412	1902.97	2547.64	1258.3	0.493907	0.0126003	0.431372	SEMA4C
ENSCHIG00000021814	933.206	1262.04	604.368	0.478881	0.0141309	0.443414	SEMA4B
ENSCHIG00000022875	1960.98	3043.99	877.974	0.288428	7.48895e-05	0.0440273	SEMA3G
ENSCHIG00000023932	1030.85	1416.15	645.559	0.455856	0.00918753	0.389647	SCPEP1
ENSCHIG00000021500	10.3364	19.8423	0.83052	0.041856	0.0484047	0.639855	SCNN1B
ENSCHIG00000018012	219.197	311.311	127.083	0.40822	0.0126588	0.43182	SCD5
ENSCHIG00000025164	1759.76	2706.25	813.263	0.300513	2.26665e-05	0.0175655	SCARA3
ENSCHIG00000002968	319.216	437.106	201.326	0.460588	0.0387888	0.597607	SARM1
ENSCHIG00000021112	85.4098	139.637	31.1828	0.223314	0.0259659	0.527226	SAPCD2
ENSCHIG00000027069	134.999	195.605	74.3926	0.380321	0.02052	0.500134	SAMD11
ENSCHIG00000025803	179.92	256.5	103.339	0.402883	0.0168501	0.467879	SALL2
ENSCHIG00000017675	150.644	207.933	93.3555	0.448969	0.0452769	0.626055	SAC3D1
ENSCHIG00000010178	148.289	212.069	84.5089	0.398498	0.0324412	0.56611	S1PR2
ENSCHIG00000006571	675.701	933.327	418.076	0.447942	0.00622341	0.329419	S100A13
ENSCHIG00000025804	41.1256	66.6504	15.6008	0.234069	0.0373684	0.592144	RTN4R
ENSCHIG00000022127	36.7964	59.067	14.5259	0.245922	0.0418444	0.608708	RPH3A
ENSCHIG00000025554	139.981	215.285	64.6778	0.300429	0.00453155	0.293985	ROR2
ENSCHIG00000009208	779.19	1229	329.377	0.268003	1.28422e-05	0.0109474	RIMBP2
ENSCHIG00000016947	313.124	439.621	186.627	0.424518	0.0102995	0.406849	RFC5
ENSCHIG00000012617	866.895	1165.59	568.199	0.487478	0.0282123	0.538714	RELB
ENSCHIG00000023599	82.047	124.009	40.0849	0.323241	0.0268162	0.530645	RBP4
ENSCHIG00000016902	79.2479	126.367	32.129	0.254252	0.00700747	0.351222	RASL11A
ENSCHIG00000015950	30.97	53.5852	8.35477	0.155916	0.0267119	0.530645	RAPSN
ENSCHIG00000014864	148.184	210.817	85.5516	0.40581	0.0324139	0.56611	RAP2A
ENSCHIG00000000529	40.964	71.1381	10.79	0.151677	0.00748228	0.362233	RAB3C
ENSCHIG00000011038	235.177	366.503	103.852	0.283358	0.000463861	0.119824	RAB20
ENSCHIG00000010473	493.091	672.413	313.77	0.466633	0.0136445	0.439216	QDPR
ENSCHIG00000018867	1093.76	1729.62	457.906	0.264744	0.00887757	0.386107	PTPRU
ENSCHIG00000019771	1154.01	1554.83	753.201	0.484427	0.0104803	0.407312	PTK7
ENSCHIG00000024614	333.718	557.938	109.498	0.196256	5.96438e-05	0.0376618	PTGES
ENSCHIG00000020559	155.122	244.212	66.0318	0.270387	0.00165073	0.193399	PTGER3
ENSCHIG00000023396	665.044	964.522	365.566	0.379012	0.00138442	0.174346	PSMB10
ENSCHIG00000024682	185.24	271.044	99.4355	0.36686	0.0110682	0.41022	PRRX2
ENSCHIG00000026198	767.411	1094.28	440.539	0.402582	0.0164104	0.462172	PROM1
ENSCHIG00000008211	96.622	146.031	47.2134	0.323312	0.0165701	0.463882	PPFIA3
ENSCHIG00000015891	3949.87	5494.46	2405.29	0.437766	0.0019129	0.204823	PODN
ENSCHIG00000023670	2576.93	3446.34	1707.52	0.495458	0.00934049	0.391268	PLXDC2
ENSCHIG00000024239	1277.07	2155.73	398.403	0.184811	0.00869259	0.381904	PLXDC1
ENSCHIG00000011933	1807.22	2411.33	1203.11	0.498939	0.0112532	0.410824	PLEKHG1
ENSCHIG00000024507	508.426	712.256	304.596	0.42765	0.00643229	0.335364	PLEKHA4
ENSCHIG00000024716	35.7728	58.1234	13.4223	0.230927	0.0399721	0.599426	PLCH1
ENSCHIG00000025100	522.483	705.281	339.685	0.48163	0.0350506	0.580172	PLCD3
ENSCHIG00000000147	1050.98	1531.14	570.827	0.372813	0.0338838	0.573079	PLAT
ENSCHIG00000011323	1012.45	1393.19	631.723	0.453438	0.0101349	0.406849	PKDCC
ENSCHIG00000020175	586.024	781.907	390.142	0.498962	0.0271569	0.532172	PIK3CD
ENSCHIG00000006843	123.795	187.992	59.5981	0.317024	0.0101067	0.406849	PHETA2
ENSCHIG00000021971	259.693	351.176	168.21	0.478992	0.045053	0.62365	PHACTR1
ENSCHIG00000023423	1329.78	1872.31	787.256	0.420473	0.00360395	0.27318	PFKFB3
ENSCHIG00000022335	293.191	392.846	193.537	0.492655	0.046322	0.63129	PER3
ENSCHIG00000018984	315.539	459.96	171.119	0.37203	0.0031097	0.259889	PDZRN3
ENSCHIG00000007288	1988.51	2822.65	1154.36	0.408963	0.0314357	0.561078	PDE4B
ENSCHIG00000027138	133.716	189.091	78.3417	0.414307	0.0425931	0.61379	PDE1B
ENSCHIG00000017560	410.407	634.939	185.875	0.292744	0.0214775	0.502825	PCDHAC2
ENSCHIG00000014618	18.4425	36.4874	0.397603	0.010897	0.00387977	0.276762	PCDH10
ENSCHIG00000021859	260.583	360.369	160.797	0.446202	0.0224659	0.508583	PARD6G
ENSCHIG00000021364	79.2913	118.215	40.3675	0.341476	0.0399821	0.599426	P4HA3
ENSCHIG00000027176	611.9	970.017	253.783	0.261628	0.00113837	0.161364	OLFML2B
ENSCHIG00000025330	99.6554	148.655	50.6553	0.340756	0.0254351	0.52612	OCA2
ENSCHIG00000019892	1340.2	2022.48	657.926	0.325306	0.0246105	0.525137	OAS1
ENSCHIG00000009782	356.958	521.961	191.954	0.367754	0.00345491	0.272183	OAF
ENSCHIG00000023683	17.7188	32.0699	3.36773	0.105012	0.0431857	0.617317	NYX
ENSCHIG00000021120	744.628	1148.23	341.023	0.296998	0.0089155	0.386661	NTN1
ENSCHIG00000026694	48.4131	80.0613	16.765	0.209402	0.0143374	0.443414	NRCAM
ENSCHIG00000010694	402.796	622.076	183.516	0.295006	0.000324763	0.0988729	NR2F1
ENSCHIG00000008748	240.307	323.911	156.702	0.483781	0.0498515	0.648496	NPHP4
ENSCHIG00000020826	111.728	165.506	57.9505	0.350142	0.0207751	0.500134	NKG7
ENSCHIG00000021908	22.1126	39.7456	4.47958	0.112706	0.0252994	0.52612	NEURL1
ENSCHIG00000024575	1301.97	1978.45	625.483	0.316148	0.00302342	0.257732	NBL1
ENSCHIG00000025734	1432.94	1942.1	923.771	0.475656	0.0196778	0.49729	NAXD
ENSCHIG00000021206	345.191	465.442	224.939	0.483281	0.0380356	0.597607	MYOCD
ENSCHIG00000017519	484.576	713.461	255.691	0.358382	0.0032614	0.26488	MYBPH
ENSCHIG00000009912	130.57	211.554	49.5852	0.234385	0.0153662	0.456408	MYBPC2
ENSCHIG00000023192	2874.27	4540.03	1208.5	0.266188	0.000138941	0.0562314	MXRA8
ENSCHIG00000014150	526.068	789.26	262.876	0.333066	0.0155511	0.458179	MX2
ENSCHIG00000001865	928.088	1373.43	482.749	0.351492	0.0245555	0.52462	MX1
ENSCHIG00000022276	236.42	319.064	153.775	0.481957	0.0387631	0.597607	MRPS24
ENSCHIG00000007519	2541.56	3463.24	1619.88	0.467736	0.00751643	0.362233	MRC2
ENSCHIG00000009231	1371.9	1968.84	774.969	0.393617	0.00132166	0.169421	MPEG1
ENSCHIG00000026468	41.954	67.0091	16.899	0.252189	0.0449024	0.62365	MMP7
ENSCHIG00000016293	9947.34	15451.9	4442.77	0.287522	0.000119317	0.0544334	MMP2
ENSCHIG00000012217	17.6766	34.1073	1.24578	0.0365253	0.00596973	0.326481	MMP17
ENSCHIG00000011010	6412.79	9748.63	3076.96	0.31563	0.000457047	0.119824	MMP14
ENSCHIG00000020897	300.896	502.69	99.1019	0.197143	4.59311e-06	0.00559342	MMP11
ENSCHIG00000017819	428.576	665.543	191.609	0.287899	0.000775907	0.139302	MGP
ENSCHIG00000018426	244.773	349.549	139.996	0.400506	0.0107129	0.407312	MFAP2
ENSCHIG00000019863	259.091	371.212	146.971	0.395921	0.00726895	0.355095	MEX3B
ENSCHIG00000022434	68.5185	108.957	28.0802	0.257718	0.0130129	0.433315	MDP1
ENSCHIG00000020969	114.872	189.264	40.4791	0.213876	0.00129554	0.168374	MDK
ENSCHIG00000017099	242.994	346.435	139.552	0.402823	0.0162304	0.460595	MDGA1
ENSCHIG00000019820	183.622	254.602	112.642	0.442422	0.0435527	0.619767	MCM2
ENSCHIG00000022338	1719.46	2337.16	1101.75	0.471406	0.00561602	0.319159	MATN2
ENSCHIG00000026496	107.37	156.222	58.518	0.374582	0.0296794	0.548921	MARCHF9
ENSCHIG00000012374	23.8401	44.1018	3.57843	0.0811401	0.00909591	0.38679	MAPK8
ENSCHIG00000013144	1589	2495.58	682.431	0.273456	1.04725e-05	0.0093971	MAPK10
ENSCHIG00000005488	293.954	395.341	192.566	0.487089	0.0338796	0.573079	LY6E
ENSCHIG00000023571	4312.8	6092.44	2533.16	0.415787	0.00105319	0.153469	LTBP3
ENSCHIG00000008260	47.725	73.3928	22.0572	0.300536	0.0492359	0.643729	LTB4R
ENSCHIG00000024661	1557.44	2106.24	1008.64	0.478881	0.0361534	0.588768	LRP4
ENSCHIG00000018974	2028.92	3279.35	778.496	0.237394	3.07259e-07	0.00119479	LRP2
ENSCHIG00000020254	856.314	1185.02	527.609	0.445232	0.00825757	0.377435	LIPA
ENSCHIG00000012218	215.574	312.188	118.96	0.381051	0.0102377	0.406849	LHX6
ENSCHIG00000015682	919.107	1308.61	529.602	0.404705	0.00167602	0.193399	LHFPL6
ENSCHIG00000018190	160.819	249.66	71.9775	0.288302	0.00907045	0.38679	LGR5
ENSCHIG00000024461	939.641	1318.41	560.874	0.425417	0.00992057	0.404631	LGMN
ENSCHIG00000014588	937.696	1387.98	487.41	0.351164	0.00690992	0.351222	LGALS1
ENSCHIG00000023115	398.161	584.669	211.654	0.362007	0.0119882	0.418826	LFNG
ENSCHIG00000020061	219.338	354.462	84.2137	0.237582	0.0321965	0.56611	LDLRAD1
ENSCHIG00000017452	397.914	546.61	249.218	0.455934	0.0137827	0.439216	LAYN
ENSCHIG00000013138	265.317	379.038	151.595	0.399947	0.00762284	0.364039	KLHL3
ENSCHIG00000000359	35.3616	60.2509	10.4722	0.17381	0.0207934	0.500134	KLHL14
ENSCHIG00000011294	576.863	800.067	353.659	0.442036	0.00706605	0.351222	KLF11
ENSCHIG00000003900	39.7755	63.0532	16.4977	0.261648	0.0425351	0.61379	KIRREL3
ENSCHIG00000026425	273.764	369.77	177.758	0.480725	0.0333995	0.569998	KIF26B
ENSCHIG00000009025	31.551	58.1677	4.93436	0.0848299	0.00487771	0.302226	KCNK12
ENSCHIG00000002047	1042.28	1587.91	496.653	0.312772	0.00573411	0.321544	KCNJ2
ENSCHIG00000025849	124.532	188.922	60.1429	0.318348	0.0157214	0.458179	KCNB1
ENSCHIG00000018318	8644.17	13154.2	4134.1	0.314279	0.00477082	0.300139	ITPR1
ENSCHIG00000001452	1100.88	1563.18	638.591	0.408521	0.0416152	0.607967	IRS2
ENSCHIG00000024398	916.779	1434.93	398.632	0.277807	0.00238573	0.229719	INHBB
ENSCHIG00000020291	970.377	1374.3	566.457	0.41218	0.00204964	0.210507	IL34
ENSCHIG00000014813	2825.06	3801.27	1848.85	0.486378	0.00926966	0.391184	IGFBP4
ENSCHIG00000005524	119.1	177.858	60.3426	0.339275	0.0197177	0.49729	IGFALS
ENSCHIG00000021302	760.169	1164.92	355.415	0.305098	0.00723009	0.354991	IGDCC4
ENSCHIG00000024360	901.936	1263.12	540.754	0.428111	0.00343061	0.272183	ID3
ENSCHIG00000025813	342.402	472.243	212.561	0.45011	0.0243084	0.523275	IBA57
ENSCHIG00000008049	237.305	324.753	149.857	0.461449	0.0327671	0.567045	HYAL2
ENSCHIG00000023003	1158.68	1580.51	736.854	0.466211	0.00583096	0.322862	HTRA3
ENSCHIG00000015305	3957.52	5849.18	2065.86	0.353188	0.0054265	0.314681	HTRA1
ENSCHIG00000008916	20.4534	36.1355	4.77124	0.132037	0.0430873	0.617307	HTR1B
ENSCHIG00000015975	784.17	1072.86	495.483	0.461835	0.00835154	0.37768	HSPB1
ENSCHIG00000023498	109.606	163.086	56.1255	0.344146	0.0161321	0.460595	HSD11B1L
ENSCHIG00000021082	165.396	234.335	96.4581	0.411625	0.0200301	0.498028	HSD11B1
ENSCHIG00000012387	145.566	215.213	75.9182	0.352758	0.0101519	0.406849	HRH1
ENSCHIG00000026040	51.8129	87.8609	15.7649	0.179431	0.00604896	0.327868	HOXC4
ENSCHIG00000016700	595.145	829.501	360.789	0.434947	0.00850982	0.379463	HMOX1
ENSCHIG00000009464	723.599	1016.8	430.396	0.423283	0.0221122	0.506019	HLA-DMA
ENSCHIG00000018939	53.9519	82.7992	25.1046	0.303199	0.0408661	0.604588	HIF3A
ENSCHIG00000026186	84.9245	141.502	28.3472	0.200331	0.00208141	0.212491	HGFAC
ENSCHIG00000016095	26.6171	51.5732	1.66104	0.0322075	0.00362919	0.27318	HES6
ENSCHIG00000020027	258.431	414.631	102.231	0.246559	0.0118583	0.415994	GTF2IRD1
ENSCHIG00000022658	3258	4785.98	1730.03	0.361478	0.00279316	0.250518	GPX3
ENSCHIG00000019970	107.038	181.222	32.8533	0.181288	0.00338186	0.271936	GPR39
ENSCHIG00000008984	21.7543	42.3157	1.19281	0.0281883	0.0382576	0.597607	GPR20
ENSCHIG00000011808	406.728	542.664	270.791	0.499003	0.0348437	0.579224	GPR137B
ENSCHIG00000025197	601.637	846.209	357.066	0.421959	0.00534345	0.31306	GPC1
ENSCHIG00000014178	23.7302	46.6299	0.83052	0.0178109	0.047088	0.637651	GPA33
ENSCHIG00000026255	213.204	294.567	131.84	0.447573	0.029166	0.544627	GM2A
ENSCHIG00000004710	49.0806	80.5693	17.5919	0.218345	0.014297	0.443414	GJB2
ENSCHIG00000008651	476.387	670.208	282.566	0.42161	0.0069636	0.351222	GEM
ENSCHIG00000015896	822.129	1144.75	499.504	0.436342	0.0247079	0.525898	GARNL3
ENSCHIG00000012848	1385.27	2237.32	533.208	0.238324	0.0139073	0.439899	GALNT15
ENSCHIG00000026310	2103.56	3035.58	1171.54	0.385936	0.00462964	0.293985	FZD7
ENSCHIG00000008551	80.2189	116.985	43.4525	0.371436	0.0450139	0.62365	FZD10
ENSCHIG00000012408	1395.73	2271.72	519.733	0.228784	0.000783047	0.139302	FZD1
ENSCHIG00000024787	264.553	366.294	162.812	0.444483	0.0166327	0.46411	FRAS1
ENSCHIG00000013849	155.013	226.542	83.4836	0.368513	0.0117471	0.414652	FOXS1
ENSCHIG00000002934	150.592	228.339	72.8445	0.319019	0.0155935	0.458179	FOXQ1
ENSCHIG00000010816	151.341	258.318	44.3649	0.171745	0.00886941	0.386107	FOXJ1
ENSCHIG00000015541	81.1173	127.105	35.1295	0.276382	0.0106042	0.407312	FOXI1
ENSCHIG00000026263	753.762	1014.05	493.472	0.486635	0.0163644	0.462172	FMOD
ENSCHIG00000020694	113.246	169.244	57.249	0.338263	0.0166077	0.46411	FMO3
ENSCHIG00000019256	243.92	329.263	158.576	0.481607	0.0339834	0.573079	FLVCR2
ENSCHIG00000001972	307.212	419.093	195.332	0.466084	0.0218085	0.505099	FJX1
ENSCHIG00000007253	291.77	445.525	138.015	0.309781	0.0300856	0.554518	FGFR3
ENSCHIG00000011006	6253.89	8490.9	4016.89	0.473082	0.00401856	0.281466	FGFR1
ENSCHIG00000006298	235.156	321.807	148.504	0.46147	0.0381789	0.597607	FGD1
ENSCHIG00000017144	1188.49	1628.71	748.264	0.45942	0.00742205	0.360509	FES
ENSCHIG00000024609	2733.43	3761.99	1704.86	0.453181	0.00370206	0.27318	FCGRT
ENSCHIG00000022272	956.379	1499.26	413.495	0.275799	0.031541	0.561078	FBLN7
ENSCHIG00000017977	4664.1	6592.22	2735.98	0.415032	0.000754144	0.139302	FBLN1
ENSCHIG00000011395	68.2386	107.16	29.3169	0.27358	0.0145459	0.444433	FAM180B
ENSCHIG00000021088	52.5427	92.7512	12.3342	0.132982	0.00119121	0.161364	FAM180A
ENSCHIG00000008876	449.204	641.759	256.648	0.399914	0.00463851	0.293985	FAM171A1
ENSCHIG00000015943	190.168	264.661	115.676	0.437072	0.0260855	0.528185	FAM149A
ENSCHIG00000015046	121.225	183.828	58.622	0.318896	0.0422034	0.611322	FAM111B
ENSCHIG00000019021	30.2637	52.0247	8.50275	0.163437	0.0279244	0.538318	FAIM2
ENSCHIG00000012774	302.758	420.22	185.295	0.440949	0.0201697	0.498428	FAH
ENSCHIG00000022001	38.0969	61.8262	14.3676	0.232386	0.0424991	0.61379	EYA1
ENSCHIG00000026498	283.067	381.793	184.341	0.482831	0.0384667	0.597607	EXOSC5
ENSCHIG00000017088	588.335	800.164	376.505	0.470534	0.0111664	0.410824	EVA1C
ENSCHIG00000025579	140.094	203.021	77.1667	0.380092	0.0157027	0.458179	EPHX3
ENSCHIG00000015303	975.898	1521.16	430.638	0.283099	0.00149939	0.181299	EPHB6
ENSCHIG00000010567	493.258	766.82	219.695	0.286502	0.000309749	0.0977945	ENTPD2
ENSCHIG00000011645	24.1282	44.6598	3.59668	0.0805351	0.0221141	0.506019	ENHO
ENSCHIG00000025386	650.644	943.852	357.435	0.378698	0.0147338	0.447765	EFS
ENSCHIG00000026292	33.3084	60.0607	6.55617	0.109159	0.00472213	0.298176	EFNA2
ENSCHIG00000016956	620.36	846.225	394.494	0.466182	0.0128531	0.43182	EFEMP2
ENSCHIG00000024441	149.304	263.833	34.7755	0.131809	0.0122504	0.424507	EDAR
ENSCHIG00000010850	297.018	420.662	173.375	0.412147	0.0116834	0.414652	EBF4
ENSCHIG00000023950	116.931	178.067	55.7941	0.313332	0.00859673	0.381681	DZANK1
ENSCHIG00000008655	107.595	150.943	64.2458	0.425629	0.0482303	0.639855	DUSP18
ENSCHIG00000024371	30.0203	50.2218	9.81886	0.19551	0.0410021	0.604863	DRD1
ENSCHIG00000001933	104.128	162.967	45.2879	0.277896	0.0200318	0.498028	DRC1
ENSCHIG00000018221	1172.86	1707.64	638.073	0.373658	0.000792556	0.139302	DPP7
ENSCHIG00000023014	796.423	1065.07	527.78	0.495537	0.0137184	0.439216	DENND2A
ENSCHIG00000025461	400.978	545.504	256.452	0.47012	0.0179759	0.487235	CYYR1
ENSCHIG00000023790	30.1236	53.7331	6.51414	0.121231	0.0130677	0.434291	CYP4F8
ENSCHIG00000014344	54.4727	84.2678	24.6776	0.292847	0.033836	0.573079	CYP2F1
ENSCHIG00000022529	19.0521	37.4143	0.689859	0.0184384	0.0252331	0.525915	CYP27C1
ENSCHIG00000020026	375.432	511.284	239.579	0.468583	0.0213647	0.502825	CYGB
ENSCHIG00000013798	568.352	837.317	299.387	0.357556	0.000859479	0.143659	CXCR4
ENSCHIG00000015403	434.601	671.358	197.844	0.294692	0.0257071	0.527226	CXCL10
ENSCHIG00000005568	852.554	1226.86	478.253	0.38982	0.0023363	0.227609	CTSW
ENSCHIG00000026002	1159.64	1636.71	682.578	0.417044	0.00278446	0.250518	CTSH
ENSCHIG00000023383	25.7491	44.5801	6.91816	0.155185	0.0307138	0.559602	CRB1
ENSCHIG00000018141	443.779	603.727	283.831	0.470131	0.0190749	0.497259	CRACR2A
ENSCHIG00000019166	365.849	648.054	83.6431	0.129068	0.00166684	0.193399	CRABP1
ENSCHIG00000022665	194.451	339.632	49.2706	0.145071	0.00010249	0.0499243	CPZ
ENSCHIG00000021212	1736.51	2782.16	690.867	0.248321	0.000607221	0.135958	CPXM1
ENSCHIG00000015344	1990.78	2815.03	1166.52	0.414392	0.00426528	0.286294	CPT1A
ENSCHIG00000026000	148.042	220.948	75.1357	0.340061	0.0103436	0.406849	CPEB1
ENSCHIG00000022522	103.246	152.398	54.0951	0.35496	0.0248203	0.525915	CORO6
ENSCHIG00000017116	349.021	546.278	151.764	0.277815	0.000134205	0.0562314	CNRIP1
ENSCHIG00000021995	80.5972	126.134	35.0608	0.277965	0.0132579	0.437204	CMTM4
ENSCHIG00000014862	347.356	483.098	211.613	0.438034	0.0128442	0.43182	CLIP3
ENSCHIG00000006854	2119.67	2906.83	1332.52	0.45841	0.0194075	0.49729	CLEC3B
ENSCHIG00000010707	376.578	547.203	205.953	0.376374	0.00310295	0.259889	CHST2
ENSCHIG00000012488	45.432	80.573	10.291	0.127723	0.00346435	0.272183	CHRM1
ENSCHIG00000003384	3944.78	5624.25	2265.31	0.402775	0.000832231	0.141887	CHI3L1
ENSCHIG00000004030	132.807	223.772	41.8414	0.186982	0.000270214	0.0919279	CH25H
ENSCHIG00000010286	45.2087	79.2651	11.1523	0.140697	0.0374696	0.593147	CFHR5
ENSCHIG00000021773	43.7007	71.1794	16.2219	0.227902	0.0227037	0.50993	CEMIP
ENSCHIG00000018021	3344.28	4526.83	2161.73	0.477538	0.0222856	0.506596	CELSR1
ENSCHIG00000006042	131.251	196.113	66.3885	0.338522	0.0114517	0.411703	CDKN1A
ENSCHIG00000007626	169.521	242.273	96.768	0.399417	0.0311911	0.561078	CDH4
ENSCHIG00000027133	232.607	349.748	115.466	0.330139	0.00780481	0.365561	CDA
ENSCHIG00000019886	1029.46	1521.12	537.798	0.353553	0.000353473	0.105726	CD276
ENSCHIG00000012315	65.7629	110.041	21.4851	0.195246	0.0446603	0.623598	CCN4
ENSCHIG00000025704	222.157	378.951	65.3621	0.172482	6.66524e-06	0.00668445	CCL21
ENSCHIG00000010061	424.867	613.61	236.124	0.384811	0.0055564	0.318639	CCDC8
ENSCHIG00000013668	259.913	347.022	172.803	0.497962	0.0474215	0.639338	CCDC154
ENSCHIG00000008670	82.8973	131.613	34.1818	0.259715	0.00864375	0.381781	CARMIL3
ENSCHIG00000014672	214.663	292.644	136.683	0.467061	0.0328993	0.567045	CALHM2
ENSCHIG00000003475	269.927	373.576	166.279	0.4451	0.0310593	0.561078	C5AR2
ENSCHIG00000007611	122.551	179.373	65.7284	0.366433	0.0231536	0.51352	C3AR1
ENSCHIG00000014396	427.788	644.995	210.582	0.326486	0.000636658	0.135958	C2
ENSCHIG00000012570	5434.47	7833.35	3035.59	0.387521	0.00041827	0.115344	C1S
ENSCHIG00000023479	5910.14	8355.55	3464.73	0.414663	0.000780429	0.139302	C1R
ENSCHIG00000014716	401.194	601.472	200.917	0.334042	0.000985748	0.151406	C1QTNF5
ENSCHIG00000011222	1335.47	1912.91	758.026	0.396269	0.0144252	0.443414	C1QC
ENSCHIG00000017414	1645.54	2227.48	1063.59	0.477484	0.0100767	0.406849	C1QB
ENSCHIG00000024710	2339.95	3707.43	972.475	0.262304	0.00408558	0.282004	C1QA
ENSCHIG00000009615	27.2971	46.1619	8.43242	0.182671	0.046234	0.63129	C15orf48
ENSCHIG00000013768	249.549	366.484	132.615	0.361856	0.00382061	0.274631	C11orf49
ENSCHIG00000026286	1692.39	2381.56	1003.21	0.421241	0.00197377	0.207722	BOC
ENSCHIG00000016843	364.135	494.965	233.305	0.471356	0.0212207	0.502825	BNIP3
ENSCHIG00000026061	951.949	1304.95	598.953	0.458987	0.00638557	0.33395	BNC2
ENSCHIG00000024999	80.2507	119.394	41.1073	0.3443	0.0269425	0.530645	BMP3
ENSCHIG00000006804	106.818	180.214	33.4222	0.185458	0.00647017	0.336311	BDNF
ENSCHIG00000021612	62.4135	102.139	22.6876	0.222124	0.00882727	0.385887	BATF2
ENSCHIG00000018165	258.714	359.677	157.751	0.438592	0.0234463	0.515016	BACE1
ENSCHIG00000014321	247.278	346.49	148.066	0.42733	0.0229062	0.511832	B3GNT9
ENSCHIG00000020538	475.907	687.33	264.484	0.384799	0.0229663	0.512305	AXIN2
ENSCHIG00000016565	532.861	799.5	266.223	0.332987	0.000381621	0.111393	AUTS2
ENSCHIG00000015676	60.6044	115.033	6.17593	0.0536883	5.07618e-06	0.00576959	ASIC3
ENSCHIG00000013679	437.362	592.163	282.561	0.477168	0.0248632	0.525915	ARSA
ENSCHIG00000022641	242.596	344.348	140.844	0.409016	0.0143386	0.443414	ARNT2
ENSCHIG00000009741	177.96	270.27	85.6506	0.316907	0.00325514	0.26488	ARHGEF19
ENSCHIG00000022004	5419.03	7663.25	3174.81	0.41429	0.00122563	0.161364	APOE
ENSCHIG00000016486	2890.59	4050.98	1730.19	0.427104	0.0188128	0.496369	APOD
ENSCHIG00000000292	1146.96	1596.44	697.488	0.436903	0.0233942	0.515016	APCDD1
ENSCHIG00000019018	33.6751	58.2039	9.14636	0.157143	0.0368403	0.591346	AOC1
ENSCHIG00000010000	1990.16	2698.76	1281.57	0.474872	0.00760401	0.364039	ANPEP
ENSCHIG00000025110	4555.7	6092.41	3018.98	0.495532	0.0102849	0.406849	ANO1
ENSCHIG00000021552	266.552	436.127	96.9773	0.22236	0.000669859	0.135958	ANKRD33B
ENSCHIG00000023162	2429.72	3362.42	1497.02	0.445221	0.00300807	0.257712	ANGPTL2
ENSCHIG00000018246	292.767	402.78	182.754	0.453732	0.0198492	0.497661	ANGPT4
ENSCHIG00000018610	175.293	315.903	34.6829	0.10979	1.70973e-07	0.000971639	ALOX15B
ENSCHIG00000016155	569.968	786.505	353.431	0.449369	0.0206634	0.500134	ALDH4A1
ENSCHIG00000017668	44.3485	74.1805	14.5164	0.195691	0.0230109	0.512305	AK7
ENSCHIG00000010077	221.837	381.418	62.2554	0.163221	2.9547e-06	0.00419789	AGP
ENSCHIG00000006433	506.76	685.142	328.377	0.479284	0.0193419	0.49729	AFAP1L2
ENSCHIG00000008674	42.2156	68.964	15.4672	0.224279	0.0246642	0.525626	ADRA2C
ENSCHIG00000002663	194.548	270.136	118.959	0.440365	0.023908	0.518586	ADRA2A
ENSCHIG00000022711	606.303	867.273	345.332	0.398181	0.0291976	0.544627	ADM
ENSCHIG00000024973	243.839	367.629	120.049	0.326549	0.00417925	0.283863	ADGRB2
ENSCHIG00000018848	41.7745	69.0357	14.5133	0.210229	0.025664	0.527226	ADGRB1
ENSCHIG00000017052	2595.14	3704.24	1486.04	0.401172	0.000942735	0.151406	ADGRA2
ENSCHIG00000025812	367.501	491.552	243.451	0.49527	0.0401874	0.600487	ADCY3
ENSCHIG00000023502	183.051	259.287	106.815	0.411956	0.0235292	0.515016	ADCY2
ENSCHIG00000024595	1306.18	1816.42	795.933	0.438187	0.00377569	0.274631	ADAMTSL4
ENSCHIG00000009784	1037.07	1482.33	591.82	0.39925	0.00184813	0.204823	ADAMTS7
ENSCHIG00000011081	325.716	549.674	101.758	0.185125	1.17943e-06	0.00223424	ADAMTS18
ENSCHIG00000010517	31.0733	55.0871	7.05942	0.12815	0.0484142	0.639855	ADAMTS16
ENSCHIG00000017023	481.981	648.442	315.52	0.486582	0.0183072	0.490706	ACP2
ENSCHIG00000003089	136.652	211.288	62.0164	0.293516	0.00520867	0.309417	ACKR1
ENSCHIG00000023132	237.441	368.553	106.33	0.288506	0.000761803	0.139302	ACER2
ENSCHIG00000012043	1008.56	1518.7	498.418	0.328188	0.00010041	0.0499243	ACE
ENSCHIG00000019222	139.675	197.209	82.1415	0.416519	0.0377795	0.595627	ABHD8
ENSCHIG00000013660	96.0729	142.726	49.4201	0.346259	0.0274019	0.533304	ABHD6
ENSCHIG00000022042	53.094	86.0152	20.1729	0.234527	0.0203724	0.500134	ABCG8
ENSCHIG00000007254	769.411	1334.68	204.143	0.152952	7.72679e-07	0.00193694	ABCG1
ENSCHIG00000014117	50.2278	80.3651	20.0904	0.249989	0.0331193	0.567971	ABCC8
ENSCHIG00000014567	193.207	268.377	118.038	0.439821	0.0292373	0.544773	ABCB9
ENSCHIG00000024104	6948.23	10796.4	3100.03	0.287134	4.21152e-05	0.0299176	ABCA1
ENSCHIG00000023291	523.786	814.721	232.852	0.285805	0.00382133	0.274631	A4GALT
ENSCHIG00000025519	251.379	155.707	347.052	2.22888	0.034393	0.575998	ZNF639
ENSCHIG00000014775	133.289	80.3336	186.245	2.3184	0.0469511	0.636809	ZMAT2
ENSCHIG00000021872	693.097	410.343	975.851	2.37813	0.0425745	0.61379	ZDHHC9
ENSCHIG00000006568	3618.33	2317.46	4919.2	2.12266	0.00424465	0.286036	ZC3H7A
ENSCHIG00000014340	780.575	445.066	1116.08	2.50768	0.00608396	0.327868	YTHDC1
ENSCHIG00000017276	70457.4	11552.8	129362	11.1974	0.00210885	0.214011	XDH
ENSCHIG00000016131	1315.61	636.297	1994.91	3.1352	0.0403106	0.600747	WNT5A
ENSCHIG00000001939	130.471	33.9694	226.973	6.68167	0.039716	0.599426	WNK3
ENSCHIG00000010990	1146.17	727.395	1564.95	2.15144	0.00528412	0.311726	VPS54
ENSCHIG00000025912	2395.54	1522.74	3268.34	2.14635	0.00362109	0.27318	VPS35
ENSCHIG00000021318	276.518	66.4725	486.563	7.31976	0.0384914	0.597607	VIPR1
ENSCHIG00000016310	172.624	98.4371	246.81	2.50729	0.0148812	0.450765	VIL1
ENSCHIG00000027071	441.285	147.146	735.425	4.99794	0.0026268	0.243393	VEPH1
ENSCHIG00000016144	3260.82	1866.08	4655.56	2.49483	0.000983973	0.151406	USP54
ENSCHIG00000021810	2649.14	1358.57	3939.71	2.89989	0.00144751	0.178831	UGP2
ENSCHIG00000020452	366.48	217.113	515.846	2.37593	0.00769425	0.365561	UFC1
ENSCHIG00000021301	474.987	305.931	644.044	2.10519	0.0161175	0.460595	UBA5
ENSCHIG00000015675	1385.34	849.781	1920.9	2.26047	0.00383378	0.274631	UAP1
ENSCHIG00000010648	1247.4	568.507	1926.29	3.38833	0.0198484	0.497661	TSPAN6
ENSCHIG00000018316	761.449	123.785	1399.11	11.3027	0.00463228	0.293985	TSPAN1
ENSCHIG00000018801	127.191	76.7823	177.6	2.31303	0.0449977	0.62365	TRMT5
ENSCHIG00000023977	2137.42	1296.88	2977.97	2.29626	0.00162361	0.192229	TRIP11
ENSCHIG00000008547	2469.54	1526.11	3412.96	2.23638	0.0100479	0.406849	TRAM1
ENSCHIG00000018254	331.525	111.473	551.577	4.94809	0.00286634	0.251898	TPD52L1
ENSCHIG00000025399	501.135	251.797	750.472	2.98046	0.000408206	0.115344	TP53INP2
ENSCHIG00000010367	125.918	47.061	204.775	4.35127	0.0195312	0.49729	TOR4A
ENSCHIG00000014834	821.192	456.177	1186.21	2.60032	0.0144866	0.443414	TOM1L1
ENSCHIG00000026674	210.664	108.647	312.681	2.87794	0.00509771	0.30495	TNS4
ENSCHIG00000019003	188.666	54.8729	322.459	5.87648	0.0117397	0.414652	TNFSF13
ENSCHIG00000014875	58.1827	26.4641	89.9012	3.39709	0.0331475	0.567971	TNFRSF17
ENSCHIG00000023378	601.656	387.908	815.405	2.10206	0.0114704	0.411703	TMEM68
ENSCHIG00000010295	1261.75	822.346	1701.16	2.06867	0.0362605	0.588768	TMEM63B
ENSCHIG00000021608	270.838	47.4926	494.183	10.4055	0.0157907	0.458629	TMEM171
ENSCHIG00000010430	302.702	87.43	517.973	5.92443	0.0221712	0.506019	TMEM125
ENSCHIG00000014848	3106.25	288.147	5924.36	20.5602	0.00621853	0.329419	TMEM120B
ENSCHIG00000022468	1692.98	1123.89	2262.07	2.01272	0.011194	0.410824	TMED10
ENSCHIG00000026421	217.957	130.862	305.051	2.33109	0.0205347	0.500134	TMCO1
ENSCHIG00000019573	1855.37	304.725	3406.02	11.1774	0.00595832	0.326481	TMC5
ENSCHIG00000014354	313.613	190.433	436.793	2.29369	0.00940732	0.393102	TMA16
ENSCHIG00000025899	559.904	341.658	778.15	2.27757	0.0108702	0.407312	TLR2
ENSCHIG00000024345	188.645	66.2238	311.066	4.69719	0.000774186	0.139302	TLCD4
ENSCHIG00000021864	7746.96	3257.05	12236.9	3.75704	0.0128667	0.43182	TKT
ENSCHIG00000005579	572.247	325.405	819.088	2.51713	0.0405159	0.601826	TENT5C
ENSCHIG00000015123	16.7149	2.83248	30.5973	10.8023	0.0414622	0.606772	TECTB
ENSCHIG00000014678	2141.77	924.381	3359.16	3.63395	0.0308212	0.559607	TC2N
ENSCHIG00000021233	93.8294	51.1552	136.504	2.66842	0.0369956	0.592144	TBCA
ENSCHIG00000009249	5316.09	2947.58	7684.6	2.60708	0.0359165	0.586905	TBC1D9B
ENSCHIG00000008769	2951.64	1716.57	4186.7	2.439	0.000922833	0.150137	TAX1BP1
ENSCHIG00000019092	3678.81	1827.2	5530.42	3.02673	0.0295561	0.548756	SYTL2
ENSCHIG00000014781	591.707	338.457	844.957	2.49649	0.00242506	0.229719	SYDE2
ENSCHIG00000018647	46.3279	8.93672	83.7191	9.36799	0.000642273	0.135958	SVIP
ENSCHIG00000013564	626.847	313.542	940.151	2.99848	0.000821963	0.141552	SULT1C4
ENSCHIG00000013869	2317.89	1255.5	3380.28	2.69237	0.000192078	0.0696751	SUCO
ENSCHIG00000018400	518.968	317.301	720.635	2.27114	0.0483347	0.639855	STXBP6
ENSCHIG00000002872	44.1616	6.31196	82.0113	12.993	0.0321905	0.56611	STX19
ENSCHIG00000018016	602.061	361.156	842.966	2.33408	0.0368622	0.591346	ST6GALNAC2
ENSCHIG00000012338	1530.16	919.339	2140.98	2.32883	0.00199651	0.208192	SSR3
ENSCHIG00000021465	1051.75	578.697	1524.79	2.63487	0.000543563	0.126948	SRP72
ENSCHIG00000026345	758.765	370.361	1147.17	3.09744	9.55153e-05	0.0499243	SRP54
ENSCHIG00000013531	198.403	128.626	268.179	2.08496	0.0395041	0.599426	SREK1IP1
ENSCHIG00000025130	912.677	354.484	1470.87	4.14933	0.00190081	0.204823	SQLE
ENSCHIG00000026249	312.928	166.098	459.757	2.76798	0.0032507	0.26488	SOX5
ENSCHIG00000023104	43.3861	18.705	68.0672	3.63899	0.0499808	0.648496	SOX15
ENSCHIG00000010690	1106.87	261.815	1951.93	7.45537	0.0102651	0.406849	SOWAHB
ENSCHIG00000017948	3435.03	2071.3	4798.76	2.31679	0.00371672	0.27318	SNX5
ENSCHIG00000021478	145.489	70.979	220	3.09951	0.0219138	0.505235	SNX10
ENSCHIG00000015081	505.759	70.2747	941.242	13.3938	0.0117914	0.415356	SNORC
ENSCHIG00000023390	5488.4	3426.92	7549.89	2.20311	0.0499391	0.648496	SND1
ENSCHIG00000016350	71.9184	17.0747	126.762	7.42396	0.000665617	0.135958	SMTNL2
ENSCHIG00000009299	1683.31	1110.14	2256.48	2.03262	0.0060962	0.327868	SLMAP
ENSCHIG00000011218	352.094	46.7838	657.404	14.0519	0.0152791	0.456153	SLITRK6
ENSCHIG00000010253	262.367	142.122	382.612	2.69214	0.00797028	0.369253	SLC7A6
ENSCHIG00000019849	1372.12	383.296	2360.94	6.15958	0.0332831	0.569108	SLC7A5
ENSCHIG00000014492	949.471	198.741	1700.2	8.55487	0.0102055	0.406849	SLC7A4
ENSCHIG00000002069	27.2662	5.05219	49.4802	9.7938	0.0302302	0.555981	SLC7A11
ENSCHIG00000008499	408.846	30.7714	786.921	25.5731	0.0390112	0.598651	SLC5A9
ENSCHIG00000019977	809.821	197.91	1421.73	7.18371	0.0478252	0.639368	SLC5A1
ENSCHIG00000007205	5928.97	1345.96	10512	7.81003	0.0339805	0.573079	SLC39A8
ENSCHIG00000024816	426.942	224.195	629.688	2.80866	0.0220349	0.50574	SLC31A1
ENSCHIG00000020960	714.291	231.811	1196.77	5.16269	0.0272412	0.532172	SLC30A4
ENSCHIG00000018024	7262.87	4592.6	9933.14	2.16286	0.00370342	0.27318	SLC28A3
ENSCHIG00000017403	312.258	34.7899	589.726	16.9511	0.0208269	0.500134	SLC25A21
ENSCHIG00000014761	796.087	259.882	1332.29	5.12653	0.0103147	0.406849	SLC22A16
ENSCHIG00000025336	391.82	191.1	592.54	3.10068	0.00212408	0.214132	SLC1A4
ENSCHIG00000026938	724.258	85.7975	1362.72	15.883	0.0053979	0.31467	SLC1A2
ENSCHIG00000018337	3390.8	608.668	6172.94	10.1417	0.0327155	0.567045	SLC1A1
ENSCHIG00000002917	771.759	510.137	1033.38	2.02569	0.0183636	0.490723	SLC17A5
ENSCHIG00000014126	51.598	9.23349	93.9625	10.1763	0.0315277	0.561078	SLC10A6
ENSCHIG00000009767	798.381	496.624	1100.14	2.21523	0.0468457	0.636393	SIL1
ENSCHIG00000001689	640.731	389.564	891.899	2.28948	0.020464	0.500134	SHTN1
ENSCHIG00000022997	95.9064	2.7178	189.095	69.5765	0.0117338	0.414652	SHCBP1
ENSCHIG00000019457	232.073	47.9914	416.155	8.67145	0.00777728	0.365561	SGCD
ENSCHIG00000026085	784.613	469.611	1099.61	2.34154	0.00405232	0.281466	SERP1
ENSCHIG00000008007	521.411	216.489	826.334	3.81698	0.00377409	0.274631	SERINC2
ENSCHIG00000026670	1218.19	755.935	1680.44	2.223	0.00637409	0.33395	SERBP1
ENSCHIG00000019936	229.983	91.594	368.372	4.02179	0.0150163	0.452853	SEMA3E
ENSCHIG00000005650	76.9862	4.52029	149.452	33.0625	1.4933e-08	0.000127296	SELE
ENSCHIG00000021240	3002.59	1588.36	4416.81	2.78074	0.00200267	0.208192	SEC63
ENSCHIG00000020545	2140.63	966.122	3315.15	3.4314	0.00283922	0.251898	SEC62
ENSCHIG00000012156	188.112	14.9349	361.29	24.191	0.00633138	0.33316	SDSL
ENSCHIG00000006266	99.0185	58.841	139.196	2.36563	0.0480519	0.639368	SDHAF4
ENSCHIG00000015573	2229.5	655.152	3803.85	5.80605	0.0266826	0.530645	SDC2
ENSCHIG00000018164	1056.49	26.2758	2086.7	79.4153	0.0029094	0.253073	SCN7A
ENSCHIG00000021254	9675.17	706.189	18644.2	26.4011	0.020705	0.500134	SCD
ENSCHIG00000008144	603.757	257.99	949.525	3.68048	0.0055882	0.318639	SC5D
ENSCHIG00000017015	629.838	327.027	932.649	2.8519	0.0086302	0.381781	SARDH
ENSCHIG00000022509	1188.36	775.522	1601.2	2.06467	0.0301788	0.555636	SAR1B
ENSCHIG00000019244	21.4985	4.52029	38.4766	8.51199	0.0266303	0.530645	SAMD10
ENSCHIG00000023789	352.239	152.996	551.483	3.60457	0.000140302	0.0562314	RYR3
ENSCHIG00000021512	85.6445	6.23395	165.055	26.4768	0.0461057	0.631074	RUNDC3B
ENSCHIG00000024583	757.546	372.442	1142.65	3.068	0.024954	0.525915	RUNDC1
ENSCHIG00000024983	994.374	624.951	1363.8	2.18225	0.00458584	0.293985	RSF1
ENSCHIG00000021550	283.896	176.115	391.678	2.22399	0.020756	0.500134	RRAS2
ENSCHIG00000020147	346.631	74.6115	618.651	8.29163	0.0160776	0.460595	RRAGD
ENSCHIG00000026089	9975.92	5766.12	14185.7	2.46018	0.0213063	0.502825	RPS10
ENSCHIG00000014701	599.452	365.39	833.513	2.28116	0.00649133	0.336385	RPL36
ENSCHIG00000016945	1805.88	1094.17	2517.6	2.30093	0.00286559	0.251898	RPL30
ENSCHIG00000021720	4136.68	1766.98	6506.37	3.68219	0.00280656	0.250518	RPL21
ENSCHIG00000026244	23.7336	1.51961	45.9476	30.2364	0.00139076	0.174346	RPGRIP1
ENSCHIG00000025775	1790.55	1147.63	2433.48	2.12045	0.00517622	0.308564	RORA
ENSCHIG00000017142	591.732	354.872	828.592	2.3349	0.00401668	0.281466	RNF170
ENSCHIG00000012965	764.764	488.724	1040.8	2.12964	0.00667192	0.340568	RNF128
ENSCHIG00000010254	21.5454	3.59416	39.4967	10.9891	0.0153272	0.456153	RHEX
ENSCHIG00000022571	372.635	0.257498	745.012	2893.27	6.01934e-06	0.00641399	RFX4
ENSCHIG00000021819	1127.76	123.498	2132.03	17.2637	0.000737362	0.139302	RETREG1
ENSCHIG00000020164	29.8949	9.42592	50.364	5.34314	0.0422947	0.611605	REC8
ENSCHIG00000019539	1181.84	784.367	1579.32	2.01349	0.00868805	0.381904	RDX
ENSCHIG00000020909	612.895	193.807	1031.98	5.32478	0.0364608	0.590893	RBP1
ENSCHIG00000020336	1121.03	338.746	1903.32	5.61873	0.00120299	0.161364	RASEF
ENSCHIG00000026537	792.523	493	1092.05	2.2151	0.00572812	0.321544	RAP1B
ENSCHIG00000008230	262.33	163.126	361.534	2.21629	0.0255913	0.526939	RAD54B
ENSCHIG00000017901	163.941	27.7514	300.131	10.815	0.00201655	0.208364	RAB26
ENSCHIG00000018911	676.663	410.346	942.981	2.29802	0.0323775	0.56611	RAB25
ENSCHIG00000004520	243.213	155.478	330.949	2.1286	0.0296896	0.548921	RAB21
ENSCHIG00000008749	1776.47	516.953	3035.98	5.87284	0.00706288	0.351222	RAB18
ENSCHIG00000026809	634.923	206.06	1063.79	5.1625	0.014343	0.443414	PYCR1
ENSCHIG00000026657	345.443	6.11506	684.77	111.981	0.000280383	0.0919279	PTPRQ
ENSCHIG00000013671	388.636	221.349	555.922	2.51152	0.0382683	0.597607	PTPN18
ENSCHIG00000025158	1626.77	1069.33	2184.2	2.0426	0.0416894	0.608512	PTP4A2
ENSCHIG00000007526	259.709	24.4914	494.927	20.2082	0.00943109	0.393131	PTHLH
ENSCHIG00000008890	132.025	31.7262	232.324	7.32277	0.0206556	0.500134	PSPH
ENSCHIG00000021228	407.347	260.891	553.803	2.12274	0.0186132	0.495086	PSMD5
ENSCHIG00000023475	1064.42	265.232	1863.62	7.02637	0.00700624	0.351222	PSAT1
ENSCHIG00000026659	1375.7	885.196	1866.2	2.10824	0.0104125	0.407312	PRRC1
ENSCHIG00000018133	3312.67	595.194	6030.15	10.1314	0.0262257	0.529766	PROM2
ENSCHIG00000007934	40.6867	1.28749	80.086	62.2031	0.0192262	0.49729	PROK1
ENSCHIG00000026557	971.195	598.983	1343.41	2.24281	0.00346052	0.272183	PRKCI
ENSCHIG00000006838	1559.9	937.987	2181.81	2.32605	0.0172383	0.475559	PPP4R2
ENSCHIG00000014943	423.538	36.6296	810.446	22.1254	0.000510008	0.122467	PPP2R2B
ENSCHIG00000016191	680.323	364.224	996.423	2.73575	0.0188988	0.496369	PPA1
ENSCHIG00000011355	483.908	309.666	658.15	2.12536	0.00926325	0.391184	PON3
ENSCHIG00000021910	307.427	164.703	450.15	2.7331	0.0080015	0.369662	POLR1D
ENSCHIG00000024473	164.745	64.8832	264.607	4.07821	0.0272656	0.532172	PMVK
ENSCHIG00000012234	303.113	97.5629	508.664	5.2137	0.0196605	0.49729	PLXNB3
ENSCHIG00000018266	613.099	259.296	966.902	3.72895	0.0212152	0.502825	PLOD2
ENSCHIG00000022910	354.264	210.061	498.468	2.37297	0.0112282	0.410824	PLEKHB1
ENSCHIG00000026459	35.2058	10.4817	59.9298	5.71756	0.0152209	0.455385	PLA2G4D
ENSCHIG00000014649	718.333	323.58	1113.09	3.43991	0.00624097	0.329419	PKP2
ENSCHIG00000010589	1135.8	618.538	1653.05	2.67252	0.040811	0.604506	PIK3CG
ENSCHIG00000012705	30048.9	2291.3	57806.5	25.2286	0.00279745	0.250518	PIGR
ENSCHIG00000018423	622.69	266.769	978.61	3.66837	0.0414576	0.606772	PHGDH
ENSCHIG00000009507	157.071	68.9894	245.153	3.55348	0.0398071	0.599426	PHETA1
ENSCHIG00000017055	429.501	270.217	588.786	2.17893	0.014235	0.443414	PGM3
ENSCHIG00000018177	347.264	230.924	463.603	2.0076	0.0437539	0.619767	PGAP1
ENSCHIG00000015845	507.444	302.566	712.322	2.35427	0.040261	0.600534	PFKFB4
ENSCHIG00000003600	20.5699	4.35584	36.784	8.44476	0.0359393	0.586905	PDZD7
ENSCHIG00000020320	2006.61	1274.67	2738.54	2.14842	0.047905	0.639368	PDIA4
ENSCHIG00000017295	1288.14	808.335	1767.94	2.18714	0.00566301	0.320606	PDE4D
ENSCHIG00000024702	460.875	182.488	739.262	4.05103	0.037305	0.592144	PCK2
ENSCHIG00000017246	1556.63	436.781	2676.48	6.12774	0.0158262	0.458879	PANK3
ENSCHIG00000014239	239220	9915.17	468525	47.2533	0.000432988	0.115344	PAEP
ENSCHIG00000026541	8401.97	5193.78	11610.2	2.23539	0.0313319	0.561078	P4HB
ENSCHIG00000007774	70.7695	34.6851	106.854	3.08069	0.0387894	0.597607	OXTR
ENSCHIG00000001357	40.1733	9.82462	70.5219	7.17808	0.00813849	0.373998	OTOGL
ENSCHIG00000011562	41.9529	9.22667	74.6791	8.09383	0.025232	0.525915	OLR1
ENSCHIG00000017378	552.411	285.044	819.779	2.87598	0.0395655	0.599426	NUPR1
ENSCHIG00000021537	452.667	292.871	612.464	2.09124	0.0189295	0.496369	NUDT19
ENSCHIG00000023629	831.303	266.822	1395.78	5.23115	0.0319499	0.564902	NUDT12
ENSCHIG00000025278	584.107	240.397	927.818	3.85953	0.00170156	0.193399	NUCB2
ENSCHIG00000025209	209.728	124.746	294.711	2.3625	0.0223583	0.507573	NT5DC1
ENSCHIG00000003280	27.8677	0.257498	55.478	215.45	0.00551267	0.317519	NPHS2
ENSCHIG00000026289	103.724	57.849	149.599	2.58602	0.042763	0.615246	NMNAT3
ENSCHIG00000017720	161.995	90.2558	233.735	2.58969	0.0164762	0.462585	NME1
ENSCHIG00000022698	2158.18	1098.27	3218.09	2.93015	0.0480474	0.639368	NKD2
ENSCHIG00000013480	182.24	116.361	248.12	2.13233	0.0483764	0.639855	NDUFB7
ENSCHIG00000022914	61.6553	28.9848	94.3258	3.25432	0.026952	0.530645	NDUFB3
ENSCHIG00000012099	2643.82	1617.8	3669.84	2.26841	0.00721036	0.354991	NDRG2
ENSCHIG00000000032	68.3497	28.1698	108.53	3.8527	0.0164277	0.462172	ND5
ENSCHIG00000000010	131.512	42.1892	220.834	5.23437	0.00120868	0.161364	ND2
ENSCHIG00000003087	520.611	278.953	762.269	2.73261	0.000971354	0.151406	NANS
ENSCHIG00000025573	284.976	86.0759	483.877	5.62151	0.0402296	0.600534	NABP1
ENSCHIG00000019555	69.3303	28.4652	110.195	3.87124	0.0138703	0.439899	MYLK3
ENSCHIG00000019348	254.485	105.467	403.504	3.8259	0.0205392	0.500134	MVD
ENSCHIG00000024039	3680.93	451.739	6910.12	15.2967	0.0258301	0.527226	MUC15
ENSCHIG00000021397	308.925	179.364	438.486	2.44467	0.046165	0.631168	MTHFD2
ENSCHIG00000013119	171.515	99.0595	243.971	2.46287	0.0128494	0.43182	MTERF2
ENSCHIG00000012999	569.003	183.974	954.033	5.1857	3.50397e-07	0.00119479	MSMO1
ENSCHIG00000005238	462.544	65.9697	859.118	13.0229	0.0449015	0.62365	MRAP2
ENSCHIG00000018994	256.747	128.803	384.691	2.98666	0.00260339	0.242542	MPP6
ENSCHIG00000016041	1155.02	241.91	2068.12	8.54916	0.0112462	0.410824	MPC1
ENSCHIG00000000414	312.978	204.738	421.218	2.05735	0.0281572	0.538714	MOSPD1
ENSCHIG00000009653	1130.48	380.674	1880.28	4.93934	0.0396809	0.599426	MOCS1
ENSCHIG00000021543	35.5971	7.22728	63.967	8.85077	0.0320754	0.566101	MIOX
ENSCHIG00000020920	359.209	216.199	502.219	2.32294	0.0293895	0.546413	MID2
ENSCHIG00000020148	2592.55	1727.11	3457.98	2.00217	0.00908898	0.38679	MIA3
ENSCHIG00000013345	304.815	143.646	465.983	3.24396	0.00584755	0.322862	MGST2
ENSCHIG00000015516	577.896	219.999	935.793	4.25362	0.0144783	0.443414	MGAT4A
ENSCHIG00000005567	131.698	38.594	224.802	5.82478	0.0417239	0.608512	MFSD2A
ENSCHIG00000013575	9209.37	2917.27	15501.5	5.3137	0.0468875	0.636452	MFGE8
ENSCHIG00000000423	68.677	5.64333	131.711	23.3392	0.039972	0.599426	MEP1B
ENSCHIG00000014808	396.47	29.2172	763.724	26.1396	0.0142791	0.443414	MDGA2
ENSCHIG00000008729	596.007	387.271	804.744	2.07799	0.0151621	0.455171	MCOLN2
ENSCHIG00000021334	890.581	431.862	1349.3	3.12438	0.000976728	0.151406	MCFD2
ENSCHIG00000026251	33.3881	10.0814	56.6948	5.62371	0.0268765	0.530645	MBOAT2
ENSCHIG00000015570	179.635	97.1182	262.152	2.69931	0.0190513	0.497259	MBNL3
ENSCHIG00000015720	392.269	221.038	563.5	2.54933	0.032338	0.56611	MAPK8IP1
ENSCHIG00000015700	282.773	131.017	434.529	3.3166	0.0153308	0.456153	MAP3K21
ENSCHIG00000024259	270.321	171.84	368.802	2.1462	0.0231712	0.51352	MANBAL
ENSCHIG00000013861	1353.71	795.266	1912.15	2.40442	0.00146326	0.179476	MAGT1
ENSCHIG00000003504	239.96	139.842	340.078	2.43187	0.0131764	0.435358	LYSMD3
ENSCHIG00000025277	152.852	25.5595	280.145	10.9605	0.0131308	0.435358	LRRC38
ENSCHIG00000021002	1932.75	1270.31	2595.19	2.04296	0.0109953	0.408406	LRRC1
ENSCHIG00000012481	974.34	239.046	1709.63	7.15191	0.0310719	0.561078	LRP3
ENSCHIG00000002962	34.9154	5.06676	64.764	12.7821	0.0012206	0.161364	LRFN2
ENSCHIG00000017020	297.5	82.4432	512.556	6.21708	0.04416	0.621191	LRAT
ENSCHIG00000011979	3093.8	189.333	5998.27	31.6811	0.00255385	0.240556	LPO
ENSCHIG00000025623	3374.14	364.507	6383.77	17.5134	0.0266886	0.530645	LPL
ENSCHIG00000025626	983.086	643.2	1322.97	2.05686	0.0109593	0.40796	LMAN1
ENSCHIG00000003123	141.643	25.6806	257.606	10.0312	0.0472296	0.638048	LIN7A
ENSCHIG00000019614	543.861	263.276	824.447	3.13149	0.00419576	0.283863	LDLR
ENSCHIG00000021337	238.788	72.0255	405.55	5.63064	0.038355	0.597607	LCN2
ENSCHIG00000026322	568.321	378.169	758.473	2.00565	0.0250278	0.525915	LAMC2
ENSCHIG00000021449	100902	3192.5	198612	62.2121	0.000125012	0.0546494	LALBA
ENSCHIG00000010632	1625.23	505.86	2744.6	5.42562	0.00299292	0.257709	KRT17
ENSCHIG00000026575	416.041	233.342	598.739	2.56593	0.00318975	0.26488	KRAS
ENSCHIG00000011453	14.7848	0.339725	29.2298	86.0396	0.0289689	0.543335	KLF8
ENSCHIG00000025333	300.068	187.812	412.325	2.19541	0.0341049	0.573427	KIF21A
ENSCHIG00000023700	46.7923	16.4323	77.1522	4.69516	0.0111879	0.410824	KIF17
ENSCHIG00000019214	321.171	211.605	430.737	2.03557	0.0355884	0.584645	KCNJ15
ENSCHIG00000026454	6924.24	2550.96	11297.5	4.42873	0.0306783	0.559602	JCHAIN
ENSCHIG00000025228	4103.24	2697.95	5508.53	2.04175	0.0049404	0.302226	IVNS1ABP
ENSCHIG00000013031	4781.18	3080.4	6481.96	2.10426	0.0151644	0.455171	ITGA6
ENSCHIG00000020854	3614.29	2297.61	4930.98	2.14614	0.0174957	0.479557	IQGAP2
ENSCHIG00000000320	816.097	283.656	1348.54	4.75413	0.00274682	0.250518	INTS6L
ENSCHIG00000023323	970.422	254.078	1686.77	6.63879	0.0158704	0.458902	INSIG1
ENSCHIG00000006694	185.859	8.03222	363.685	45.2783	0.00121218	0.161364	INSC
ENSCHIG00000020991	362.827	229.959	495.695	2.15558	0.0134431	0.439216	IL18
ENSCHIG00000007518	76.5404	40.1927	112.888	2.80867	0.0359074	0.586905	IGIP
ENSCHIG00000023940	289.642	157.232	422.051	2.68425	0.00369856	0.27318	IDI1
ENSCHIG00000023633	132.712	65.9233	199.501	3.02625	0.00900504	0.38679	HSPA4L
ENSCHIG00000009693	3226.38	1677.51	4775.25	2.84663	0.00236113	0.228721	HSP90B1
ENSCHIG00000006708	440.519	287.58	593.458	2.06363	0.0235248	0.515016	HSD17B7
ENSCHIG00000025016	365.113	208.07	522.155	2.50952	0.00509041	0.30495	HOOK1
ENSCHIG00000015096	611.857	387.2	836.513	2.16042	0.0112066	0.410824	HMGCS1
ENSCHIG00000015556	847.142	437.174	1257.11	2.87554	0.000268779	0.0919279	HMGCR
ENSCHIG00000014988	1597.97	387.743	2808.19	7.2424	0.00194248	0.205697	HHIPL2
ENSCHIG00000023213	276.6	148.519	404.682	2.72478	0.0288191	0.541372	HEBP2
ENSCHIG00000010299	1665.33	1003.48	2327.18	2.3191	0.00187024	0.204823	HBS1L
ENSCHIG00000026043	509.944	335.462	684.425	2.04024	0.0212332	0.502825	GSS
ENSCHIG00000022167	37.5932	4.87505	70.3113	14.4227	0.0263687	0.530645	GSDMB
ENSCHIG00000021580	683.057	441.864	924.249	2.0917	0.00832009	0.377472	GRSF1
ENSCHIG00000015775	428.636	159.342	697.93	4.38007	0.0104562	0.407312	GRAMD2A
ENSCHIG00000017003	546.847	307.148	786.545	2.5608	0.00148353	0.180663	GRAMD1C
ENSCHIG00000009864	566.737	95.7341	1037.74	10.8398	0.0213362	0.502825	GPR68
ENSCHIG00000012529	195.907	90.2196	301.595	3.3429	0.00953081	0.396319	GPR160
ENSCHIG00000009727	1430.58	910.429	1950.73	2.14265	0.0353286	0.584194	GPBP1
ENSCHIG00000024327	226.053	139.943	312.163	2.23065	0.022906	0.511832	GOT1
ENSCHIG00000016192	3340.15	1924.41	4755.88	2.47134	0.000668715	0.135958	GOLGA4
ENSCHIG00000026364	48.8928	11.5874	86.1983	7.43895	0.0428034	0.615309	GNMT
ENSCHIG00000013512	6199.19	109.631	12288.8	112.092	0.000924654	0.150137	GLYCAM1
ENSCHIG00000017817	1405.85	882.505	1929.19	2.18604	0.00418678	0.283863	GK5
ENSCHIG00000023418	1252.19	355.347	2149.03	6.0477	0.00326264	0.26488	GIPC2
ENSCHIG00000015307	257.294	111.583	403.006	3.61172	0.000664449	0.135958	GDA
ENSCHIG00000026124	164.75	91.5355	237.965	2.5997	0.020412	0.500134	GCNT2
ENSCHIG00000016912	2170.55	1082.02	3259.07	3.01202	0.0113484	0.411703	GARS1
ENSCHIG00000001864	125.412	30.7116	220.113	7.16711	0.000736563	0.139302	GALNT5
ENSCHIG00000024307	632.898	265.396	1000.4	3.76946	0.00780409	0.365561	GALNT3
ENSCHIG00000014259	253.028	110.282	395.773	3.58874	0.0026527	0.244464	GALE
ENSCHIG00000011819	262	168.033	355.968	2.11844	0.0334535	0.570348	GADD45B
ENSCHIG00000010827	842.615	542.004	1143.23	2.10926	0.0183342	0.490706	FNDC4
ENSCHIG00000014746	903.681	559.611	1247.75	2.22968	0.0358954	0.586905	FKBP5
ENSCHIG00000008489	800.267	62.2307	1538.3	24.7194	3.66166e-13	6.24277e-09	FGFBP1
ENSCHIG00000020170	395.539	225.535	565.543	2.50756	0.0230257	0.512305	FDPS
ENSCHIG00000007132	1521.03	598.306	2443.76	4.08447	0.0329703	0.567045	FCHSD2
ENSCHIG00000026970	3717.17	1249.33	6185.01	4.95067	0.0354609	0.584194	FAM20A
ENSCHIG00000016457	202.183	22.6145	381.751	16.8809	0.00996609	0.405518	FAM135B
ENSCHIG00000002961	600.715	384.251	817.179	2.12668	0.0107771	0.407312	FAM114A2
ENSCHIG00000022314	331.476	179.759	483.194	2.68801	0.0388029	0.597607	FADS1
ENSCHIG00000014068	2720.88	85.6522	5356.1	62.5331	0.000145147	0.0562314	FABP3
ENSCHIG00000023120	985.605	381.974	1589.24	4.16058	6.48631e-05	0.0394947	EXPH5
ENSCHIG00000015575	500.621	330.036	671.207	2.03374	0.0176396	0.481727	ETFA
ENSCHIG00000009685	1299.93	827.978	1771.87	2.14	0.00485199	0.301904	ETF1
ENSCHIG00000012465	1253.06	822.085	1684.04	2.0485	0.00931263	0.391268	ERP29
ENSCHIG00000004836	582.307	285.343	879.27	3.08145	0.00295813	0.256006	ERO1A
ENSCHIG00000012003	626.389	338.181	914.598	2.70447	0.000662149	0.135958	ERLEC1
ENSCHIG00000022528	193.36	18.2189	368.502	20.2263	0.0197032	0.49729	EPHA6
ENSCHIG00000010390	220.024	12.6173	427.43	33.8764	0.00290613	0.253073	EPHA5
ENSCHIG00000026063	217.212	141.381	293.043	2.07272	0.0430501	0.617293	ELOVL6
ENSCHIG00000008705	3148.35	838.81	5457.89	6.50671	0.015034	0.452853	ELL2
ENSCHIG00000014082	7243.2	2627.23	11859.2	4.51395	0.0188521	0.496369	ELF5
ENSCHIG00000027106	940.029	578.243	1301.81	2.25133	0.00348727	0.272727	EIF5B
ENSCHIG00000010459	11143.1	7131.32	15154.9	2.12512	0.0218823	0.505235	EHF
ENSCHIG00000016948	866.804	366.815	1366.79	3.72611	0.0169308	0.469355	EGLN3
ENSCHIG00000022409	4599.14	2986.74	6211.54	2.0797	0.00437604	0.2903	EFR3A
ENSCHIG00000001109	2413.64	843.089	3984.19	4.7257	0.0138366	0.439899	EFHD1
ENSCHIG00000017902	149.486	77.2018	221.771	2.87262	0.00893567	0.386661	EFCAB11
ENSCHIG00000011289	3786.72	1159.91	6413.54	5.52934	0.0401135	0.599908	DUSP4
ENSCHIG00000013831	323.444	171.608	475.28	2.76957	0.00191548	0.204823	DTNA
ENSCHIG00000025762	171.271	107.259	235.283	2.19359	0.0418294	0.608708	DSN1
ENSCHIG00000021842	290.719	171.772	409.667	2.38495	0.00909748	0.38679	DSG3
ENSCHIG00000019357	340.294	168.374	512.214	3.04212	0.00170087	0.193399	DQX1
ENSCHIG00000023471	337.56	175.537	499.583	2.84603	0.0225335	0.508779	DOCK3
ENSCHIG00000023370	1494.92	760.696	2229.14	2.9304	0.00109366	0.158016	DNAJC3
ENSCHIG00000024728	923.261	46.1075	1800.42	39.0482	0.0214488	0.502825	DNAJC12
ENSCHIG00000019861	476.609	262.745	690.472	2.62791	0.00354019	0.27318	DNAJB9
ENSCHIG00000021924	43.6361	2.57498	84.6972	32.8923	0.00014842	0.0562314	DMGDH
ENSCHIG00000012430	1394.6	894.606	1894.6	2.11781	0.00617053	0.329419	DHTKD1
ENSCHIG00000025577	1659.62	288.75	3030.48	10.4952	0.0280565	0.538666	DHCR24
ENSCHIG00000025489	215.951	134.592	297.309	2.20896	0.02141	0.502825	DENR
ENSCHIG00000026737	968.06	627.442	1308.68	2.08573	0.00616047	0.329419	DEK
ENSCHIG00000001947	238.829	72.4076	405.25	5.59678	0.0226892	0.50993	DDO
ENSCHIG00000024596	82.0586	37.665	126.452	3.35729	0.0208279	0.500134	DDAH1
ENSCHIG00000015289	409.969	161.875	658.063	4.06526	0.000568907	0.131072	DBI
ENSCHIG00000000035	663.158	411.305	915.011	2.22465	0.0247405	0.525912	CYTB
ENSCHIG00000019948	282.169	102.123	462.215	4.52604	0.000121325	0.0544334	CYSLTR1
ENSCHIG00000009890	580.249	217.787	942.71	4.32859	0.0050914	0.30495	CYP51A1
ENSCHIG00000010442	181.837	42.5019	321.173	7.55666	0.0136939	0.439216	CXCL5
ENSCHIG00000023941	323.7	74.859	572.541	7.64826	0.000111055	0.052594	CXCL17
ENSCHIG00000011937	935.05	409.841	1460.26	3.56299	0.00223053	0.219817	CTNNAL1
ENSCHIG00000014962	44.564	10.5952	78.5329	7.41209	0.00460091	0.293985	CSF3
ENSCHIG00000020732	4111.74	2371.33	5852.15	2.46787	0.00491147	0.302226	CRYBG1
ENSCHIG00000008753	2563.54	768.772	4358.3	5.66917	0.0278844	0.538318	CREB3L1
ENSCHIG00000017337	533.996	327.383	740.61	2.26221	0.0446429	0.623598	CPEB3
ENSCHIG00000023112	200.434	114.787	286.081	2.49227	0.0403696	0.601102	COX6B1
ENSCHIG00000000019	41.7487	14.5951	68.9023	4.72093	0.0236674	0.515016	COX2
ENSCHIG00000024975	1369.92	574.832	2165.01	3.76633	0.000100428	0.0499243	COBLL1
ENSCHIG00000010775	1170.72	634.972	1706.47	2.68747	0.0118539	0.415994	CMTM6
ENSCHIG00000009857	596.078	210.495	981.66	4.66358	0.0194725	0.49729	CMPK1
ENSCHIG00000019524	2066.65	1353.91	2779.39	2.05286	0.0216665	0.504635	CLK4
ENSCHIG00000022934	4406.88	1877.66	6936.11	3.69401	0.0104503	0.407312	CLINT1
ENSCHIG00000023836	2043.94	154.553	3933.34	25.4498	0.00231301	0.226635	CIDEA
ENSCHIG00000017469	37.2106	5.14997	69.2713	13.4508	0.0236206	0.515016	CHAC1
ENSCHIG00000004741	356.305	188.736	523.874	2.77569	0.00185224	0.204823	CENPJ
ENSCHIG00000017774	538.093	202.515	873.671	4.31411	0.0368009	0.591346	CEACAM19
ENSCHIG00000021041	4650.7	2386.27	6915.13	2.89788	0.015437	0.457714	CDO1
ENSCHIG00000016363	56.2002	28.5586	83.8419	2.93579	0.0346429	0.577913	CDH7
ENSCHIG00000026797	404.353	246.5	562.206	2.28075	0.0258131	0.527226	CDCA7
ENSCHIG00000025931	344.28	228.303	460.256	2.01599	0.0353944	0.584194	CDC34
ENSCHIG00000009780	768.5	415.266	1121.73	2.70125	0.0187729	0.496369	CDC14C
ENSCHIG00000025069	10315.5	2123.46	18507.6	8.71578	0.0313504	0.561078	CD36
ENSCHIG00000022242	1843.82	998.344	2689.29	2.69375	0.0316218	0.561078	CD109
ENSCHIG00000024802	2136.5	1109.84	3163.16	2.85009	0.000101558	0.0499243	CCPG1
ENSCHIG00000012602	771.394	401.282	1141.51	2.84465	0.0130095	0.433315	CCL28
ENSCHIG00000021171	607.574	355.92	859.227	2.4141	0.0467408	0.635474	CCDC91
ENSCHIG00000018737	1482.19	972.248	1992.14	2.049	0.0105539	0.407312	CCDC6
ENSCHIG00000000782	93.4687	14.1971	172.74	12.1673	7.95272e-07	0.00193694	CCDC160
ENSCHIG00000011693	92.5445	50.5935	134.496	2.65836	0.0421343	0.610839	CCDC137
ENSCHIG00000017643	514.867	283.604	746.129	2.63089	0.00169612	0.193399	CCDC125
ENSCHIG00000011230	3343.84	1912.02	4775.66	2.4977	0.0004902	0.12223	CALM2
ENSCHIG00000020668	1319.37	828.733	1810	2.18406	0.00713873	0.352777	CAB39L
ENSCHIG00000026507	48.5636	9.84575	87.2815	8.8649	0.0116961	0.414652	CA4
ENSCHIG00000014791	1996.53	60.7701	3932.29	64.7076	0.000280017	0.0919279	C9
ENSCHIG00000011041	243.757	81.5179	405.996	4.98045	0.00845559	0.379463	C5
ENSCHIG00000024479	165.173	99.5445	230.801	2.31857	0.0366715	0.591346	C16orf87
ENSCHIG00000020691	1341.2	745.677	1936.73	2.59728	0.00494581	0.302226	BZW2
ENSCHIG00000022347	58730.3	1584.09	115877	73.1503	0.00985453	0.403158	BTN1A1
ENSCHIG00000017212	69.5085	11.0278	127.989	11.6061	0.037125	0.592144	BPIFB1
ENSCHIG00000021707	394.487	251.747	537.226	2.13399	0.0220403	0.50574	BLOC1S6
ENSCHIG00000014548	356.083	112.963	599.203	5.30441	0.0394398	0.599426	BICDL1
ENSCHIG00000008225	242.966	39.8661	446.066	11.1891	0.00802246	0.369662	BHLHA15
ENSCHIG00000006080	96.88	41.2402	152.52	3.69833	0.00757689	0.363883	BEX5
ENSCHIG00000013992	3195.52	2119.88	4271.17	2.01482	0.00848126	0.379463	BDP1
ENSCHIG00000026370	459.251	77.0175	841.484	10.9259	0.00490234	0.302226	BDH1
ENSCHIG00000008019	610.741	273.503	947.978	3.46606	0.0221499	0.506019	BCAT2
ENSCHIG00000022939	2569.02	1483.47	3654.58	2.46354	0.0015768	0.189315	AZIN1
ENSCHIG00000009096	928.652	308.839	1548.46	5.01383	0.0224792	0.508583	AZGP1
ENSCHIG00000013700	1851.06	1221.2	2480.93	2.03154	0.00846516	0.379463	ATRX
ENSCHIG00000016005	405.438	255.151	555.725	2.17803	0.0273125	0.532172	ATP8B3
ENSCHIG00000012553	4138.33	406.215	7870.45	19.3751	0.00623469	0.329419	ATP2C2
ENSCHIG00000011142	231.443	24.8552	438.031	17.6233	0.0018199	0.204569	ATP13A5
ENSCHIG00000012653	485.474	5.29279	965.655	182.447	0.00367386	0.27318	ATP13A4
ENSCHIG00000006700	1226.63	784.842	1668.42	2.1258	0.0148854	0.450765	ATP11B
ENSCHIG00000014886	4030.1	2126.57	5933.62	2.79023	0.020907	0.500622	ATF4
ENSCHIG00000021462	137.258	51.0075	223.509	4.38189	0.00101706	0.151945	ART3
ENSCHIG00000024524	257.587	143.408	371.766	2.59236	0.00973493	0.39993	ARL1
ENSCHIG00000025128	592.227	386.741	797.714	2.06266	0.0237264	0.515301	ARHGEF37
ENSCHIG00000027143	1745.88	817.89	2673.86	3.26922	0.00116292	0.161364	ARHGAP18
ENSCHIG00000017233	48.8315	19.9877	77.6752	3.88615	0.0324866	0.566323	ARG2
ENSCHIG00000021187	1252.77	324.209	2181.32	6.72814	0.0337477	0.572642	AQP3
ENSCHIG00000003228	388.562	206.483	570.641	2.76362	0.0136118	0.439216	AP3S1
ENSCHIG00000016769	264.936	21.7743	508.097	23.3347	0.000764202	0.139302	ALDH3B2
ENSCHIG00000009229	798.114	514.068	1082.16	2.10509	0.0477116	0.639368	ALDH18A1
ENSCHIG00000019042	780.377	248.02	1312.73	5.29286	0.0262783	0.530199	AHCYL2
ENSCHIG00000011890	92.0405	15.4499	168.631	10.9147	0.00403775	0.281466	AGR2
ENSCHIG00000025359	242.382	24.6594	460.105	18.6584	0.0107409	0.407312	ADM2
ENSCHIG00000024674	1297.61	229.387	2365.84	10.3137	0.0187728	0.496369	ADGRF1
ENSCHIG00000008470	366.107	214.977	517.238	2.40601	0.00575229	0.321544	ADAMTS3
ENSCHIG00000023954	4824.26	2795.32	6853.21	2.45167	0.0419822	0.609152	ACSS2
ENSCHIG00000022927	181.813	89.8744	273.751	3.04593	0.00770591	0.365561	ACOT11
ENSCHIG00000007667	4019.52	1714.09	6324.95	3.68997	0.0114303	0.411703	ACO1
ENSCHIG00000014642	8662.26	3852.38	13472.1	3.49709	0.0488449	0.641075	ACACA
ENSCHIG00000012525	407.217	77.3531	737.081	9.52878	0.0129742	0.433315	A2ML1

## Sheet: Table S5
Name	Sequence
>circRNA_08436	tgcatgATAATGATGGTCACTCAAGCTGTCCAAGGGAGAGATGTGGACAGGAATAAACACAGCAGAGACT GGAGTCCAGAACCTTGAAAACTTGATGAGGACAGTTAGTGAAGCAATACCTTGTGATTCATCACTTCAAA ACATCACCTAAATCAAGTGGGATCATAGTGGACAATGACCATTTAATTTATCTATCAAGGGACATTTGAA GCTCTGAATAGAGTGCTGTGAGGAGAACTTGACTTCTAAATCCAGGCAGATGAAGGCCTATTAGCTCCCC AGAGTAGAGGACTTAAGATCTGAGCCAATTCGGCAGACCTGCTGCACCTGAACAGATGGGAAAAGACAAA GGGACACGTATCACGAGAAGCAGAGTCACTGAAGGTGGCTTGTT…

## Sheet: Table S6
Primers name	Primer sequence 5’-3’
pcDNA-circ007071-F	CCCAAGCTTGGGAGAGATGTGGACAGG
pcDNA-circ007071-R	GGGGTACCGTGCTTCTTGTCTATAGTA
